# Supplementary material for: Differential Gene Expression Caused by the F and M Loci Provides Insight Into Ethylene-Mediated Female Flower Differentiation in Cucumber
Source: Front Plant Sci. 2018 Aug 14;9:1091. doi: 10.3389/fpls.2018.01091 (PMC6102477; doi:10.3389/fpls.2018.01091)
Supplement: Supplementary file 3 [file Table_1.XLS]

## Sheet: 工作表1
SUPPLEMENT TABLE 1 | Summary of the transcriptome assembly.
Sample	G12(FFMM)_rep1	G12(FFMM)_rep2	G12(FFMM)_rep3	H34(FFmm)_rep1	H34(FFmm)_rep2	H34(FFmm)_rep3	M12(ffMM)_rep1	M12(ffMM)_rep2	M12(ffMM)_rep3
Raw reads	24134550	24134792	23905876	24136398	24136068	23106337	24134341	24134605	24107295
Clean reads (%)	24072952	24041665	23314183	24073127	24063975	22588496	24031781	24044535	23535131
	(99.74)	(99.61)	(97.52)	(99.73)	(99.70)	(97.76)	(99.57)	(99.62)	(97.63)
Q20 (%)	96.0	95.4	95.23	96.3	95.8	94.83	94.9	95.3	93.75
Mapped reads (%)	96.42	96.70	97.52	96.80	96.73	97.76	96.57	96.62	97.63
Unique Match (%)	84.20	83.72	89.79	85.05	84.31	89.23	83.18	83.70	89.69
