# Supplementary material for: Differential Gene Expression Caused by the F and M Loci Provides Insight Into Ethylene-Mediated Female Flower Differentiation in Cucumber
Source: Front Plant Sci. 2018 Aug 14;9:1091. doi: 10.3389/fpls.2018.01091 (PMC6102477; doi:10.3389/fpls.2018.01091)
Supplement: Supplementary file 4 [file Table_2.xls]

## Sheet: 工作表1
Table S2. Differentially expressed genes between H34 and G12.
GeneID	H34	G12	log2Ratio(G12/H34)	Up-Down-Regulation(Ft/Ht)	Probability	KEGG Orthology	GO Component	GO Function	GO Process	Blast nr
Csa3G812750	43.02	28.38	-0.600133	Down	0.794338	K09422|1|2e-175|615|csv:101208377|myb proto-oncogene protein, plant	-	-	-	gi|778684961|ref|XP_011652133.1|/1.26749e-174/PREDICTED: transcription factor MYB44 [Cucumis sativus]
Csa5G387440	19.61	12.935	-0.600309	Down	0.713308	-	-	-	-	gi|700195815|gb|KGN50992.1|/1.87952e-87/hypothetical protein Csa_5G387440 [Cucumis sativus]
Csa3G159440	54.71	36.085	-0.600405	Down	0.806726	-	-	-	-	gi|778678931|ref|XP_004134219.2|/5.63693e-150/PREDICTED: uncharacterized protein DDB_G0271670 [Cucumis sativus]
Csa5G141090	19.46	12.825	-0.601553	Down	0.712436	-	-	-	-	gi|700194758|gb|KGN49935.1|/5.20616e-20/hypothetical protein Csa_5G141090 [Cucumis sativus]
Csa7G374540	26.555	17.5	-0.601629	Down	0.752819	-	-	-	-	gi|700189479|gb|KGN44712.1|/3.93466e-60/hypothetical protein Csa_7G374540 [Cucumis sativus]
Csa5G021360	19.415	12.79	-0.602155	Down	0.711977	K00133|1|3e-55|213|csv:101206329|aspartate-semialdehyde dehydrogenase [EC:1.2.1.11]	GO:0044424	GO:0016620//oxidoreductase activity, acting on the aldehyde or oxo group of donors, NAD or NADP as acceptor;GO:0005515//protein binding;GO:0000166//nucleotide binding	GO:0006566//threonine metabolic process;GO:0000097//sulfur amino acid biosynthetic process	gi|700194426|gb|KGN49603.1|/2.00929e-59/hypothetical protein Csa_5G021360 [Cucumis sativus]
Csa7G073440	45.42	29.92	-0.602218	Down	0.797847	-	-	-	-	gi|449438392|ref|XP_004136972.1|/5.96839e-11/PREDICTED: protein IRX15-LIKE-like [Cucumis sativus]
Csa6G076710	66.245	43.635	-0.602326	Down	0.814614	K09264|1|6e-143|507|csv:101219421|MADS-box transcription factor, plant	GO:0043231//intracellular membrane-bounded organelle	GO:0003677//DNA binding;GO:0001071//nucleic acid binding transcription factor activity;GO:0016628//oxidoreductase activity, acting on the CH-CH group of donors, NAD or NADP as acceptor	GO:0006351//transcription, DNA-templated	gi|700191018|gb|KGN46222.1|/7.38743e-168/hypothetical protein Csa_6G076710 [Cucumis sativus]
Csa3G819970	16.115	10.605	-0.60366	Down	0.681055	-	-	-	-	gi|700204307|gb|KGN59440.1|/2.02458e-72/hypothetical protein Csa_3G819970 [Cucumis sativus]
Csa2G360780	20.11	13.2	-0.607375	Down	0.721437	K01723|1|0.0|1025|csv:101221732|hydroperoxide dehydratase [EC:4.2.1.92]	-	-	-	gi|566006191|ref|NP_001274390.1|/0/allene oxide synthase [Cucumis sativus]
Csa3G114470	10.595	6.95	-0.608299	Down	0.602178	K09285|1|5e-134|477|csv:101217714|AP2-like factor, ANT lineage	-	-	-	gi|700201174|gb|KGN56307.1|/1.62082e-155/hypothetical protein Csa_3G114470 [Cucumis sativus]
Csa2G075390	34.435	22.585	-0.608511	Down	0.7812	-	-	-	-	gi|700206161|gb|KGN61280.1|/1.3809e-44/hypothetical protein Csa_2G075390 [Cucumis sativus]
Csa6G510230	19.29	12.64	-0.609857	Down	0.715267	K00384|1|0.0|661|csv:101215416|thioredoxin reductase (NADPH) [EC:1.8.1.9]	GO:0009526//plastid envelope;GO:0044429	GO:0016209//antioxidant activity	GO:0010038//response to metal ion;GO:0009856//pollination;GO:0040007//growth;GO:0019725//cellular homeostasis;GO:0009059//macromolecule biosynthetic process;GO:0009791//post-embryonic development	gi|778719978|ref|XP_004134997.2|/0/PREDICTED: thioredoxin reductase NTRB-like [Cucumis sativus]
Csa3G154280	291.45	190.84	-0.610885	Down	0.843866	K02971|1|6e-42|169|cmo:103497856|small subunit ribosomal protein S21e	GO:0030529//intracellular ribonucleoprotein complex;GO:0030529//intracellular ribonucleoprotein complex	GO:0005198//structural molecule activity;GO:0005198//structural molecule activity	GO:0010467//gene expression;GO:0010467//gene expression	gi|659076819|ref|XP_008438883.1|/5.47827e-41/PREDICTED: 40S ribosomal protein S21-2 [Cucumis melo]
Csa1G025020	190.725	124.71	-0.612917	Down	0.840818	K13448|1|1e-95|348|csv:101220025|calcium-binding protein CML	-	-	-	gi|449439129|ref|XP_004137340.1|/6.88647e-95/PREDICTED: probable calcium-binding protein CML27 [Cucumis sativus]
Csa1G009880	10.9	7.12	-0.614379	Down	0.610598	-	-	-	-	gi|700208588|gb|KGN63684.1|/2.87936e-42/hypothetical protein Csa_1G009880 [Cucumis sativus]
Csa5G157320	19.22	12.545	-0.615496	Down	0.717445	K00517|1|5e-87|322|osa:4348172|;K16084|2|1e-77|291|dosa:Os06t0599200-01|ent-cassa-12,15-diene 11-hydroxylase [EC:1.14.13.145]	-	GO:0005506//iron ion binding	-	gi|449459736|ref|XP_004147602.1|/0/PREDICTED: geraniol 8-hydroxylase [Cucumis sativus]
Csa6G509660	19.11	12.47	-0.615866	Down	0.71684	K05387|1|1e-09|62.0|cmo:103485196|glutamate receptor, ionotropic, plant	-	-	-	gi|700193793|gb|KGN48997.1|/4.21358e-33/hypothetical protein Csa_6G509660 [Cucumis sativus]
Csa3G154320	21.65	14.115	-0.617138	Down	0.734769	K01870|1|7e-63|180|csv:101211723|isoleucyl-tRNA synthetase [EC:6.1.1.5]	-	-	-	gi|700201976|gb|KGN57109.1|/7.16915e-100/hypothetical protein Csa_3G154320 [Cucumis sativus]
Csa5G517750	11.475	7.48	-0.617384	Down	0.622889	-	-	-	-	gi|778703495|ref|XP_011655376.1|/4.08037e-111/PREDICTED: uncharacterized protein LOC105435520 [Cucumis sativus]
Csa6G367080	15.675	10.215	-0.617776	Down	0.683789	K09264|1|8e-32|136|bvg:104896120|MADS-box transcription factor, plant	-	-	-	gi|700192457|gb|KGN47661.1|/5.54042e-92/hypothetical protein Csa_6G367080 [Cucumis sativus]
Csa5G175910	30.21	19.665	-0.619396	Down	0.77307	K12741|1|7e-16|84.7|smo:SELMODRAFT_163608|heterogeneous nuclear ribonucleoprotein A1/A3	-	-	-	gi|778700777|ref|XP_011654915.1|/1.72713e-108/PREDICTED: RNA-binding protein 38 isoform X2 [Cucumis sativus]
Csa1G679570	11.19	7.275	-0.621191	Down	0.619647	-	-	-	-	gi|700211663|gb|KGN66759.1|/2.28834e-79/hypothetical protein Csa_1G679570 [Cucumis sativus]
Csa3G020080	16.145	10.495	-0.621385	Down	0.690394	K13993|1|6e-57|220|csv:101219106|HSP20 family protein	-	-	-	gi|778675417|ref|XP_004147203.2|/3.58045e-56/PREDICTED: small heat shock protein, chloroplastic-like isoform X2 [Cucumis sativus]
Csa4G297430	44.245	28.76	-0.621451	Down	0.802662	-	-	-	-	gi|449448872|ref|XP_004142189.1|/4.02933e-89/PREDICTED: diacylglycerol kinase theta-like [Cucumis sativus]
Csa7G450580	15.76	10.215	-0.625578	Down	0.688338	-	-	-	-	gi|449447882|ref|XP_004141695.1|/0/PREDICTED: uncharacterized protein LOC101223039 [Cucumis sativus]
Csa3G124790	32.97	21.345	-0.627256	Down	0.782724	-	-	-	-	gi|449432203|ref|XP_004133889.1|/1.59222e-161/PREDICTED: uncharacterized protein LOC101208043 [Cucumis sativus]
Csa1G004170	11.04	7.145	-0.627734	Down	0.619332	K01227|1|3e-35|147|obr:102704525|mannosyl-glycoprotein endo-beta-N-acetylglucosaminidase [EC:3.2.1.96];K13944|2|1e-29|129|pxb:103957286|	-	-	-	gi|449440995|ref|XP_004138269.1|/3.09224e-105/PREDICTED: protein LATERAL ORGAN BOUNDARIES [Cucumis sativus]
Csa6G525670	46.675	30.205	-0.627863	Down	0.80796	-	-	GO:0050662//coenzyme binding;GO:0003824//catalytic activity;GO:0050662//coenzyme binding;GO:0003824//catalytic activity	GO:0008152//metabolic process;GO:0008152//metabolic process	gi|700194278|gb|KGN49482.1|/0/hypothetical protein Csa_6G525670 [Cucumis sativus]
Csa6G490890	30.22	19.55	-0.628335	Down	0.775442	K13648|1|7e-09|62.4|mdm:103421275|alpha-1,4-galacturonosyltransferase [EC:2.4.1.43]	-	-	-	gi|449448320|ref|XP_004141914.1|/0/PREDICTED: uncharacterized protein LOC101216316 [Cucumis sativus]
Csa2G385050	40.83	26.365	-0.631006	Down	0.800097	-	-	-	-	gi|700207917|gb|KGN63036.1|/4.40429e-22/hypothetical protein Csa_2G385050 [Cucumis sativus]
Csa5G175880	11.45	7.38	-0.633655	Down	0.627873	K17964|1|8e-23|107|jcu:105639185|leucine-rich PPR motif-containing protein, mitochondrial	-	-	-	gi|700195288|gb|KGN50465.1|/1.51762e-88/hypothetical protein Csa_5G175880 [Cucumis sativus]
Csa6G405360	16.58	10.685	-0.633857	Down	0.698064	-	-	-	-	gi|700192619|gb|KGN47823.1|/5.56875e-30/hypothetical protein Csa_6G405360 [Cucumis sativus]
Csa3G154300	64.34	41.44	-0.634692	Down	0.821776	K08238|1|0.0|932|csv:101203121|xyloglucan 6-xylosyltransferase [EC:2.4.2.39]	GO:0031224//intrinsic component of membrane	GO:0042285//xylosyltransferase activity	-	gi|449432844|ref|XP_004134208.1|/0/PREDICTED: xyloglucan 6-xylosyltransferase 2-like [Cucumis sativus]
Csa6G381850	22.67	14.6	-0.634816	Down	0.745246	K14209|1|3e-126|452|egr:104451767|solute carrier family 36 (proton-coupled amino acid transporter)	GO:0031224//intrinsic component of membrane;GO:0031224//intrinsic component of membrane	-	-	gi|700192491|gb|KGN47695.1|/0/hypothetical protein Csa_6G381850 [Cucumis sativus]
Csa2G263940	682.935	439.73	-0.63513	Down	0.853714	-	-	-	-	gi|778669631|ref|XP_004147064.2|/5.89439e-90/PREDICTED: proline-rich protein 4 isoform X1 [Cucumis sativus]
Csa6G499090	29.255	18.835	-0.635267	Down	0.775563	K15104|1|1e-152|539|csv:101204542|solute carrier family 25 (mitochondrial oxoglutarate transporter), member 11	GO:0031224//intrinsic component of membrane;GO:0043231//intracellular membrane-bounded organelle	-	GO:0046907//intracellular transport	gi|449451397|ref|XP_004143448.1|/1.0354e-151/PREDICTED: mitochondrial uncoupling protein 5 [Cucumis sativus]
Csa4G526550	21.475	13.825	-0.635379	Down	0.740358	-	-	-	-	gi|700199677|gb|KGN54835.1|/1.04161e-31/hypothetical protein Csa_4G526550 [Cucumis sativus]
Csa4G011820	14.425	9.265	-0.638708	Down	0.675974	K01555|1|2e-17|90.9|sly:101261704|fumarylacetoacetase [EC:3.7.1.2]	-	-	-	gi|700197877|gb|KGN53035.1|/4.85161e-180/hypothetical protein Csa_4G011820 [Cucumis sativus]
Csa3G154310	27.635	17.73	-0.640304	Down	0.77082	K01870|1|6e-137|486|csv:101211723|isoleucyl-tRNA synthetase [EC:6.1.1.5]	-	-	-	gi|778678894|ref|XP_011651056.1|/3.99454e-136/PREDICTED: LOW QUALITY PROTEIN: probable isoleucine--tRNA ligase, mitochondrial [Cucumis sativus]
Csa5G608610	71.645	45.945	-0.640958	Down	0.827946	-	-	-	-	gi|449434638|ref|XP_004135103.1|/3.16482e-88/PREDICTED: uncharacterized protein LOC101221594 [Cucumis sativus]
Csa3G851850	15.01	9.6	-0.644818	Down	0.685289	K14833|1|4e-06|53.1|ota:Ot08g01680|nucleolar complex protein 2	-	-	-	gi|700204752|gb|KGN59885.1|/0/hypothetical protein Csa_3G851850 [Cucumis sativus]
Csa3G073860	10.485	6.7	-0.646094	Down	0.61609	K02045|1|3e-10|65.9|cvr:CHLNCDRAFT_143202|sulfate transport system ATP-binding protein [EC:3.6.3.25];K05641|2|3e-09|62.4|ota:Ot18g01460|ATP-binding cassette, subfamily A (ABC1), member 1;K05658|3|5e-09|61.6|mus:103997905|ATP-binding cassette, subfamily B (MDR/TAP), member 1 [EC:3.6.3.44];K05643|4|9e-09|60.8|pxb:103931655|ATP-binding cassette, subfamily A (ABC1), member 3	GO:0030313//cell envelope	GO:0042626//ATPase activity, coupled to transmembrane movement of substances;GO:0032559//adenyl ribonucleotide binding	GO:0043623//cellular protein complex assembly;GO:0009207;GO:0051234//establishment of localization	gi|449463240|ref|XP_004149342.1|/3.30224e-104/PREDICTED: ABC transporter I family member 1 [Cucumis sativus]
Csa3G164460	66.355	42.375	-0.646992	Down	0.827002	-	-	-	-	gi|449432872|ref|XP_004134222.1|/5.37777e-49/PREDICTED: uncharacterized protein LOC101206584 [Cucumis sativus]
Csa5G604940	18.3	11.635	-0.653372	Down	0.721994	-	GO:0043231//intracellular membrane-bounded organelle	-	-	gi|449434802|ref|XP_004135185.1|/7.64824e-35/PREDICTED: transcription factor PRE6-like [Cucumis sativus]
Csa6G038510	300.135	190.525	-0.655631	Down	0.854343	-	-	-	-	gi|449465910|ref|XP_004150670.1|/2.81381e-68/PREDICTED: uncharacterized protein LOC101204892 [Cucumis sativus]
Csa3G154270	49.995	31.7	-0.657301	Down	0.818461	K01102|1|2e-157|556|pop:POPTR_0026s00200g|pyruvate dehydrogenase phosphatase [EC:3.1.3.43]	-	-	-	gi|449432842|ref|XP_004134207.1|/0/PREDICTED: probable protein phosphatase 2C 40 [Cucumis sativus]
Csa1G601510	21.245	13.46	-0.658445	Down	0.745802	K14801|1|0.0|773|csv:101216735|pre-rRNA-processing protein TSR4	-	GO:0046872//metal ion binding	-	gi|778663470|ref|XP_011660093.1|/0/PREDICTED: programmed cell death protein 2 [Cucumis sativus]
Csa1G097650	19.495	12.35	-0.658593	Down	0.734503	-	-	-	-	gi|449459090|ref|XP_004147279.1|/5.28109e-81/PREDICTED: formin-3 [Cucumis sativus]
Csa4G165850	10.835	6.85	-0.661523	Down	0.62826	K09955|1|1e-07|57.0|cvr:CHLNCDRAFT_143813|uncharacterized protein	-	-	-	gi|449463356|ref|XP_004149400.1|/3.6439e-139/PREDICTED: DTW domain-containing protein 2 [Cucumis sativus]
Csa3G823060	378.74	239.265	-0.662598	Down	0.855795	K13448|1|6e-68|256|csv:101207567|calcium-binding protein CML	-	-	-	gi|778685391|ref|XP_004136671.2|/3.31598e-67/PREDICTED: probable calcium-binding protein CML35 [Cucumis sativus]
Csa1G005700	22.47	14.16	-0.666179	Down	0.755674	-	-	-	-	gi|700208513|gb|KGN63609.1|/1.4129e-41/hypothetical protein Csa_1G005700 [Cucumis sativus]
CsaUNG031640	33.475	21.035	-0.670292	Down	0.796105	K09287|1|0.0|642|csv:101206328|RAV-like factor	-	-	-	gi|449466693|ref|XP_004151060.1|/0/PREDICTED: AP2/ERF and B3 domain-containing transcription factor RAV1-like [Cucumis sativus]
Csa4G005540	30.165	18.95	-0.670678	Down	0.786571	K03239|1|4e-11|68.6|bvg:104900389|translation initiation factor eIF-2B subunit alpha	-	-	-	gi|449468976|ref|XP_004152197.1|/2.29997e-98/PREDICTED: protein LURP-one-related 5 [Cucumis sativus]
Csa1G145980	27.05	16.985	-0.671367	Down	0.776917	K05359|1|0.0|736|csv:101222151|arogenate/prephenate dehydratase [EC:4.2.1.91 4.2.1.51]	-	GO:0016836//hydro-lyase activity	GO:0006558//L-phenylalanine metabolic process	gi|778659368|ref|XP_004139468.2|/0/PREDICTED: arogenate dehydratase/prephenate dehydratase 6, chloroplastic-like [Cucumis sativus]
Csa6G524680	12.42	7.79	-0.67297	Down	0.659255	K10808|1|2e-23|107|csv:101222416|ribonucleoside-diphosphate reductase subunit M2 [EC:1.17.4.1]	-	-	-	gi|700194227|gb|KGN49431.1|/3.70633e-58/hypothetical protein Csa_6G524680 [Cucumis sativus]
Csa6G511770	15.41	9.665	-0.673025	Down	0.700266	K04711|1|9e-72|269|cmo:103484652|dihydroceramidase [EC:3.5.1.-]	GO:0031224//intrinsic component of membrane	GO:0016810//hydrolase activity, acting on carbon-nitrogen (but not peptide) bonds	GO:0046519//sphingoid metabolic process	gi|700193857|gb|KGN49061.1|/8.26263e-91/hypothetical protein Csa_6G511770 [Cucumis sativus]
Csa6G089240	74.675	46.82	-0.6735	Down	0.835906	-	-	-	-	gi|700191193|gb|KGN46397.1|/8.13494e-37/hypothetical protein Csa_6G089240 [Cucumis sativus]
Csa4G312880	11.585	7.26	-0.674217	Down	0.646068	K14496|1|1e-115|415|csv:101216106|abscisic acid receptor PYR/PYL family	-	-	-	gi|449461793|ref|XP_004148626.1|/9.55938e-115/PREDICTED: abscisic acid receptor PYL4-like [Cucumis sativus]
Csa3G743400	176.425	110.52	-0.674748	Down	0.852286	K09873|1|3e-129|461|csv:101222386|aquaporin TIP	GO:0000325//plant-type vacuole;GO:0000322//storage vacuole;GO:0009526//plastid envelope;GO:0031090//organelle membrane	GO:0005372//water transmembrane transporter activity;GO:0042887	GO:0055085//transmembrane transport;GO:0010476//gibberellin mediated signaling pathway;GO:0015840//urea transport;GO:0042044//fluid transport	gi|449440143|ref|XP_004137844.1|/1.79723e-128/PREDICTED: aquaporin TIP1-1-like [Cucumis sativus]
Csa6G138620	14.6	9.115	-0.679654	Down	0.692911	K03539|1|3e-15|82.8|bdi:100830772|ribonuclease P/MRP protein subunit RPP1 [EC:3.1.26.5]	-	-	-	gi|778713095|ref|XP_004150045.2|/1.2592e-146/PREDICTED: uncharacterized protein LOC101221095 [Cucumis sativus]
Csa6G338090	11.93	7.42	-0.685103	Down	0.656835	K16222|1|2e-17|89.7|brp:103855006|Dof zinc finger protein DOF5.5	-	-	-	gi|778714878|ref|XP_004148826.2|/3.86153e-112/PREDICTED: dof zinc finger protein DOF1.2 [Cucumis sativus]
Csa3G319280	54.28	33.695	-0.687886	Down	0.828333	K13448|1|1e-84|311|csv:101218237|calcium-binding protein CML	-	-	-	gi|449456192|ref|XP_004145834.1|/7.03745e-84/PREDICTED: probable calcium-binding protein CML23 [Cucumis sativus]
Csa3G177960	75.86	47.05	-0.689145	Down	0.840213	K16911|1|2e-22|106|tcc:TCM_015015|ATP-dependent RNA helicase DDX21 [EC:3.6.4.13]	-	-	-	gi|449460780|ref|XP_004148123.1|/5.56993e-89/PREDICTED: WAS protein family homolog 1-like [Cucumis sativus]
Csa1G604090	10.39	6.44	-0.690063	Down	0.62993	-	GO:0044464	GO:0015075//ion transmembrane transporter activity	GO:0006811//ion transport	gi|700211327|gb|KGN66423.1|/4.25259e-22/hypothetical protein Csa_1G604090 [Cucumis sativus]
Csa1G657490	25.92	16.055	-0.691043	Down	0.778345	K13156|1|3e-97|355|cmo:103487266|U11/U12 small nuclear ribonucleoprotein 48 kDa protein	-	-	-	gi|700211577|gb|KGN66673.1|/1.33242e-132/hypothetical protein Csa_1G657490 [Cucumis sativus]
Csa4G064670	11.145	6.895	-0.692774	Down	0.644496	K15280|1|9e-16|84.0|egu:105040592|solute carrier family 35, member C2	GO:0031224//intrinsic component of membrane	-	-	gi|700198377|gb|KGN53535.1|/2.74455e-111/hypothetical protein Csa_4G064670 [Cucumis sativus]
Csa2G258640	20.98	12.965	-0.694392	Down	0.753859	K14488|1|3e-50|196|csv:101203171|SAUR family protein	-	-	-	gi|778669575|ref|XP_011649267.1|/2.44897e-49/PREDICTED: auxin-induced protein 15A-like [Cucumis sativus]
Csa5G157330	45.035	27.815	-0.695184	Down	0.821534	K15285|1|3e-26|119|crb:CARUB_v10010023mg|solute carrier family 35, member E3;K15283|2|5e-20|99.0|bdi:100823159|solute carrier family 35, member E1	GO:0016020//membrane	-	-	gi|449459652|ref|XP_004147560.1|/9.5022e-167/PREDICTED: probable sugar phosphate/phosphate translocator At1g12500 [Cucumis sativus]
Csa5G140470	45.92	28.31	-0.697811	Down	0.822502	-	-	-	-	gi|700194744|gb|KGN49921.1|/5.78531e-75/hypothetical protein Csa_5G140470 [Cucumis sativus]
Csa1G501850	55.465	34.055	-0.703711	Down	0.831333	K15397|1|0.0|910|csv:101206967|3-ketoacyl-CoA synthase [EC:2.3.1.199]	GO:0044464	GO:0016747//transferase activity, transferring acyl groups other than amino-acyl groups	GO:0006631//fatty acid metabolic process	gi|778661392|ref|XP_004152899.2|/0/PREDICTED: 3-ketoacyl-CoA synthase 12 [Cucumis sativus]
Csa1G077150	11.03	6.76	-0.706338	Down	0.648367	-	-	-	-	gi|778658856|ref|XP_011653401.1|/1.01004e-88/PREDICTED: transcription factor PCF8-like [Cucumis sativus]
Csa7G452200	19.59	11.99	-0.708286	Down	0.750399	K16224|1|0.0|724|eus:EUTSA_v10023115mg|senescence-induced receptor-like serine/threonine-protein kinase;K04733|3|3e-133|476|csv:101206687|interleukin-1 receptor-associated kinase 4 [EC:2.7.11.1]	-	-	-	gi|778729919|ref|XP_011659665.1|/0/PREDICTED: probable LRR receptor-like serine/threonine-protein kinase At1g51860 [Cucumis sativus]
Csa5G199280	18.89	11.505	-0.715362	Down	0.748004	K09872|1|4e-159|560|csv:101215145|aquaporin PIP	GO:0031224//intrinsic component of membrane;GO:0009536//plastid	GO:0005372//water transmembrane transporter activity	GO:0006950//response to stress;GO:0042044//fluid transport	gi|525507292|ref|NP_001267686.1|/2.79986e-158/uncharacterized protein LOC101215145 [Cucumis sativus]
Csa5G229140	80.58	49.065	-0.715728	Down	0.848125	K02184|1|1e-07|59.7|tcc:TCM_029927|formin 2	-	-	-	gi|778701615|ref|XP_011655053.1|/0/PREDICTED: uncharacterized protein LOC101206463 [Cucumis sativus]
Csa6G514860	24.64	14.99	-0.717002	Down	0.781079	K15283|1|0.0|668|csv:101216621|solute carrier family 35, member E1	GO:0016020//membrane	-	-	gi|449433938|ref|XP_004134753.1|/0/PREDICTED: glucose-6-phosphate/phosphate translocator 2, chloroplastic [Cucumis sativus]
Csa4G153290	10.08	6.13	-0.717537	Down	0.633753	K06670|1|0.0|1348|csv:101212669|cohesin complex subunit SCC1	-	-	-	gi|778692207|ref|XP_011653424.1|/0/PREDICTED: sister chromatid cohesion 1 protein 3 [Cucumis sativus]
Csa3G851790	12.22	7.425	-0.718781	Down	0.671909	-	-	-	-	gi|449464766|ref|XP_004150100.1|/5.1951e-28/PREDICTED: uncharacterized protein LOC101214758 [Cucumis sativus]
Csa3G846010	14.84	8.985	-0.723901	Down	0.710428	-	-	-	-	gi|778686117|ref|XP_011652332.1|/2.50676e-125/PREDICTED: uncharacterized protein LOC105435015 [Cucumis sativus]
Csa1G538270	17.16	10.375	-0.725938	Down	0.736608	K14404|1|0.0|929|csv:101215977|cleavage and polyadenylation specificity factor subunit 4	-	-	-	gi|700210833|gb|KGN65929.1|/0/hypothetical protein Csa_1G538270 [Cucumis sativus]
Csa1G264020	39.1	23.605	-0.728076	Down	0.821219	-	-	-	-	gi|449457949|ref|XP_004146710.1|/3.46243e-77/PREDICTED: uncharacterized serine-rich protein C215.13-like [Cucumis sativus]
Csa4G652850	16.1	9.715	-0.728775	Down	0.726107	K11446|1|3e-08|60.1|mpp:MICPUCDRAFT_60865|histone demethylase JARID1 [EC:1.14.11.-]	GO:0044464	GO:0003676//nucleic acid binding	-	gi|449455571|ref|XP_004145526.1|/1.3007e-170/PREDICTED: high mobility group B protein 9 [Cucumis sativus]
Csa4G196810	41.895	25.27	-0.729352	Down	0.825357	K14494|1|5e-61|236|pxb:103959476|DELLA protein	-	-	-	gi|700198807|gb|KGN53965.1|/0/hypothetical protein Csa_4G196810 [Cucumis sativus]
Csa7G452290	17.885	10.765	-0.732402	Down	0.744205	K00679|1|5e-97|355|cic:CICLE_v10027727mg|phospholipid:diacylglycerol acyltransferase [EC:2.3.1.158];K01188|2|2e-39|163|aly:ARALYDRAFT_316517|beta-glucosidase [EC:3.2.1.21];K10960|3|3e-37|156|atr:18422248|geranylgeranyl reductase [EC:1.3.1.83];K01206|4|2e-19|97.4|cic:CICLE_v10031741mg|alpha-L-fucosidase [EC:3.2.1.51]	-	GO:0016787//hydrolase activity	GO:0044238//primary metabolic process	gi|449447826|ref|XP_004141668.1|/0/PREDICTED: GDSL esterase/lipase APG [Cucumis sativus]
Csa3G121750	10.165	6.11	-0.734366	Down	0.639729	K16281|1|3e-44|177|tcc:TCM_005292|RING-H2 zinc finger protein RHA1	-	GO:0046872//metal ion binding	-	gi|700201367|gb|KGN56500.1|/6.87514e-108/Zinc finger protein [Cucumis sativus]
Csa3G889760	12.725	7.645	-0.735077	Down	0.686015	K13030|1|2e-116|419|sbi:SORBI_01g001220|cyanohydrin beta-glucosyltransferase [EC:2.4.1.85];K13493|4|1e-69|264|eus:EUTSA_v10013500mg|cytokinin-N-glucosyltransferase [EC:2.4.1.-]	-	GO:0035251//UDP-glucosyltransferase activity	-	gi|449437008|ref|XP_004136284.1|/0/PREDICTED: 7-deoxyloganetin glucosyltransferase [Cucumis sativus]
Csa1G132180	12.83	7.705	-0.735654	Down	0.687636	-	-	-	-	gi|700209761|gb|KGN64857.1|/1.06784e-20/hypothetical protein Csa_1G132180 [Cucumis sativus]
Csa5G151530	20.255	12.145	-0.737916	Down	0.762715	K13434|1|1e-25|117|pxb:103963311|pathogenesis-related genes transcriptional activator PTI6	-	-	-	gi|449452420|ref|XP_004143957.1|/9.43342e-134/PREDICTED: ethylene-responsive transcription factor CRF2-like [Cucumis sativus]
Csa3G154330	133.14	79.375	-0.746187	Down	0.86361	K10532|1|3e-70|265|sita:101767625|heparan-alpha-glucosaminide N-acetyltransferase [EC:2.3.1.78];K11592|2|5e-40|165|smo:SELMODRAFT_444049|endoribonuclease Dicer [EC:3.1.26.-]	-	-	-	gi|778678909|ref|XP_011651061.1|/5.88773e-148/PREDICTED: uncharacterized protein LOC101204184 [Cucumis sativus]
Csa6G118330	39.855	23.755	-0.74653	Down	0.826833	-	-	-	-	gi|449444419|ref|XP_004139972.1|/3.16549e-157/PREDICTED: protein EXORDIUM-like 5 [Cucumis sativus]
Csa4G355130	79.095	47.09	-0.748166	Down	0.853448	K13448|1|4e-94|343|csv:101220235|calcium-binding protein CML	GO:0016020//membrane	GO:0046872//metal ion binding	-	gi|449467126|ref|XP_004151276.1|/2.30903e-93/PREDICTED: probable calcium-binding protein CML36 [Cucumis sativus]
Csa5G434550	15.005	8.925	-0.749519	Down	0.720518	K14492|1|3e-84|310|csv:101210839|two-component response regulator ARR-A family	-	GO:0004871//signal transducer activity	GO:0006351//transcription, DNA-templated;GO:0007165//signal transduction	gi|449445057|ref|XP_004140290.1|/2.04758e-83/PREDICTED: two-component response regulator ARR9-like [Cucumis sativus]
Csa3G736970	21.75	12.925	-0.750851	Down	0.775296	K00430|1|1e-177|622|csv:101215428|peroxidase [EC:1.11.1.7]	GO:0044464	GO:0005506//iron ion binding;GO:0003824//catalytic activity;GO:0016209//antioxidant activity	GO:0006952//defense response;GO:0008152//metabolic process	gi|449440083|ref|XP_004137814.1|/9.25168e-177/PREDICTED: peroxidase 21-like [Cucumis sativus]
Csa2G431070	53.71	31.855	-0.753671	Down	0.840721	K18858|1|5e-133|474|brp:103855163|(Z)-3-hexen-1-ol acetyltransferase [EC:2.3.1.195]	-	GO:0016746//transferase activity, transferring acyl groups	-	gi|449466689|ref|XP_004151058.1|/0/PREDICTED: benzyl alcohol O-benzoyltransferase-like [Cucumis sativus]
Csa6G014820	35.525	21.045	-0.755357	Down	0.821873	-	-	-	-	-
Csa3G153740	169.28	100.28	-0.755378	Down	0.868062	K07565|1|1e-106|385|csv:101222851|60S ribosome subunit biogenesis protein NIP7	GO:0043231//intracellular membrane-bounded organelle;GO:0043231//intracellular membrane-bounded organelle	GO:0003676//nucleic acid binding;GO:0003676//nucleic acid binding	GO:0042254//ribosome biogenesis;GO:0042254//ribosome biogenesis	gi|449432838|ref|XP_004134205.1|/8.53769e-106/PREDICTED: 60S ribosome subunit biogenesis protein NIP7 homolog [Cucumis sativus]
Csa6G107930	8.305	4.905	-0.759727	Down	0.605492	-	-	-	-	gi|449445710|ref|XP_004140615.1|/8.02898e-139/PREDICTED: uncharacterized protein LOC101216403 isoform X1 [Cucumis sativus]
Csa5G611660	8.91	5.25	-0.763108	Down	0.621824	-	-	-	-	gi|700196958|gb|KGN52135.1|/1.26831e-37/hypothetical protein Csa_5G611660 [Cucumis sativus]
Csa2G432240	15.185	8.935	-0.765107	Down	0.727655	-	-	-	-	gi|700208237|gb|KGN63356.1|/1.57776e-24/hypothetical protein Csa_2G432240 [Cucumis sativus]
Csa1G629020	18	10.56	-0.769387	Down	0.755722	K07374|1|3e-19|95.9|gmx:100819125|tubulin alpha	-	-	-	gi|449442723|ref|XP_004139130.1|/1.7504e-98/PREDICTED: AT-hook motif nuclear-localized protein 17-like [Cucumis sativus]
Csa3G000170	10.535	6.18	-0.769512	Down	0.659569	K07088|1|0.0|801|csv:101205284|uncharacterized protein	-	-	-	gi|449456887|ref|XP_004146180.1|/0/PREDICTED: uncharacterized transporter YBR287W-like [Cucumis sativus]
Csa7G009210	18.055	10.585	-0.770377	Down	0.756279	K11593|1|2e-37|157|sbi:SORBI_02g032885|eukaryotic translation initiation factor 2C;K02986|2|2e-13|78.2|sly:101261006|small subunit ribosomal protein S4	-	-	-	gi|449454175|ref|XP_004144831.1|/0/PREDICTED: probable alkaline/neutral invertase B [Cucumis sativus]
Csa2G354910	51.96	30.435	-0.77167	Down	0.84302	-	-	-	-	gi|449450259|ref|XP_004142881.1|/1.635e-37/PREDICTED: peamaclein-like [Cucumis sativus]
Csa1G501840	27.755	16.19	-0.777645	Down	0.806291	K15397|1|0.0|790|csv:101209161|3-ketoacyl-CoA synthase [EC:2.3.1.199]	GO:0044464	GO:0016747//transferase activity, transferring acyl groups other than amino-acyl groups	GO:0006631//fatty acid metabolic process	gi|700210598|gb|KGN65694.1|/0/Beta-ketoacyl-coa synthase family protein [Cucumis sativus]
Csa4G539620	43.19	25.17	-0.778992	Down	0.836559	-	-	-	-	gi|700199688|gb|KGN54846.1|/1.40554e-28/hypothetical protein Csa_4G539620 [Cucumis sativus]
Csa4G091870	29.725	17.275	-0.782991	Down	0.813283	K18054|1|5e-55|215|zma:100285820|2'-deoxymugineic-acid 2'-dioxygenase / mugineic-acid 3-dioxygenase [EC:1.14.11.24 1.14.11.25];K05278|2|3e-54|213|tcc:TCM_035063|flavonol synthase [EC:1.14.11.23];K00475|3|3e-54|212|bvg:104905117|naringenin 3-dioxygenase [EC:1.14.11.9]	-	GO:0016706//oxidoreductase activity, acting on paired donors, with incorporation or reduction of molecular oxygen, 2-oxoglutarate as one donor, and incorporation of one atom each of oxygen into both donors	GO:0008152//metabolic process	gi|449438859|ref|XP_004137205.1|/0/PREDICTED: 1-aminocyclopropane-1-carboxylate oxidase 5 [Cucumis sativus]
Csa2G007990	20.56	11.885	-0.790698	Down	0.778345	K02183|1|2e-33|142|mus:103997381|calmodulin;K13448|2|2e-31|136|pop:POPTR_0002s24020g|calcium-binding protein CML	-	-	-	gi|449443049|ref|XP_004139293.1|/6.61313e-105/PREDICTED: calmodulin-like protein 3 [Cucumis sativus]
Csa3G164490	19.575	11.31	-0.791413	Down	0.771933	K08726|1|2e-57|223|cic:CICLE_v10001881mg|soluble epoxide hydrolase / lipid-phosphate phosphatase [EC:3.3.2.10 3.1.3.76]	-	-	-	gi|449433413|ref|XP_004134492.1|/0/PREDICTED: bifunctional epoxide hydrolase 2-like [Cucumis sativus]
Csa2G128620	23.13	13.35	-0.792926	Down	0.791798	-	-	-	-	gi|700206333|gb|KGN61452.1|/4.17005e-41/hypothetical protein Csa_2G128620 [Cucumis sativus]
Csa1G045860	16.63	9.58	-0.795691	Down	0.751198	K08332|1|3e-58|226|ppp:PHYPADRAFT_152141|vacuolar protein 8	-	-	-	gi|449469681|ref|XP_004152547.1|/0/PREDICTED: U-box domain-containing protein 38-like [Cucumis sativus]
Csa6G124130	38.965	22.27	-0.807077	Down	0.836559	-	-	-	-	gi|700191494|gb|KGN46698.1|/1.0895e-25/hypothetical protein Csa_6G124130 [Cucumis sativus]
Csa6G044010	21.275	12.14	-0.809391	Down	0.786426	-	-	-	-	gi|700190816|gb|KGN46020.1|/9.36245e-49/hypothetical protein Csa_6G044010 [Cucumis sativus]
Csa6G087820	10.275	5.855	-0.811397	Down	0.666465	-	-	-	-	gi|700191150|gb|KGN46354.1|/7.36673e-62/hypothetical protein Csa_6G087820 [Cucumis sativus]
Csa2G034620	46.04	26.08	-0.819944	Down	0.845802	-	-	-	-	gi|449454000|ref|XP_004144744.1|/2.89999e-85/PREDICTED: transcription factor bHLH149 [Cucumis sativus]
Csa1G481200	23.035	13.04	-0.820884	Down	0.797363	K07195|1|0.0|1137|csv:101205924|exocyst complex component 7	-	-	-	gi|449462661|ref|XP_004149059.1|/0/PREDICTED: exocyst complex component EXO70A1-like [Cucumis sativus]
Csa7G379090	16.79	9.495	-0.822362	Down	0.758432	-	-	-	-	gi|700189538|gb|KGN44771.1|/8.65281e-15/hypothetical protein Csa_7G379090 [Cucumis sativus]
Csa3G184020	18.745	10.545	-0.829947	Down	0.774643	-	-	-	-	gi|449445981|ref|XP_004140750.1|/5.59539e-54/PREDICTED: uncharacterized protein LOC101210178 [Cucumis sativus]
Csa6G311010	11.685	6.465	-0.853935	Down	0.702516	-	-	-	-	gi|700192192|gb|KGN47396.1|/6.4274e-34/hypothetical protein Csa_6G311010 [Cucumis sativus]
Csa5G199270	28.235	15.605	-0.855476	Down	0.822042	K09872|1|2e-157|555|csv:101215145|aquaporin PIP	GO:0031224//intrinsic component of membrane;GO:0009536//plastid	GO:0005372//water transmembrane transporter activity	GO:0006950//response to stress;GO:0042044//fluid transport	gi|700195462|gb|KGN50639.1|/6.23743e-158/hypothetical protein Csa_5G199270 [Cucumis sativus]
Csa3G154340	9.995	5.505	-0.860464	Down	0.673772	-	-	-	-	gi|700201978|gb|KGN57111.1|/8.35295e-42/hypothetical protein Csa_3G154340 [Cucumis sativus]
Csa3G154400	164.29	90.46	-0.860893	Down	0.879942	-	-	-	-	gi|700201986|gb|KGN57119.1|/2.41208e-41/hypothetical protein Csa_3G154400 [Cucumis sativus]
Csa5G517800	15.13	8.315	-0.863624	Down	0.75144	-	-	-	-	gi|449450038|ref|XP_004142771.1|/2.78768e-90/PREDICTED: BAG family molecular chaperone regulator 2-like [Cucumis sativus]
Csa6G511610	9.53	5.215	-0.869809	Down	0.665715	-	-	-	-	gi|700193842|gb|KGN49046.1|/9.15415e-41/hypothetical protein Csa_6G511610 [Cucumis sativus]
Csa5G484630	9.065	4.96	-0.869967	Down	0.654948	K07761|1|6e-91|334|ath:AT1G59970|gelatinase A [EC:3.4.24.24];K01402|4|6e-63|241|fve:101294303|matrix metalloproteinase-8 (neutrophil collagenase) [EC:3.4.24.34];K07999|5|4e-62|239|pop:POPTR_0014s05720g|matrix metalloproteinase-20 (enamelysin) [EC:3.4.24.-]	-	GO:0046872//metal ion binding;GO:0070011//peptidase activity, acting on L-amino acid peptides	GO:0008152//metabolic process	gi|449452078|ref|XP_004143787.1|/0/PREDICTED: metalloendoproteinase 1-like [Cucumis sativus]
Csa6G524010	25.355	13.82	-0.875513	Down	0.815775	-	-	-	-	gi|700194208|gb|KGN49412.1|/1.23166e-16/hypothetical protein Csa_6G524010 [Cucumis sativus]
Csa3G154410	54.165	29.485	-0.87738	Down	0.859835	-	-	-	-	gi|778678925|ref|XP_004134491.2|/1.94951e-76/PREDICTED: phylloplanin-like [Cucumis sativus]
Csa3G601020	8.205	4.46	-0.87946	Down	0.63714	-	-	-	-	gi|700203130|gb|KGN58263.1|/3.8507e-26/hypothetical protein Csa_3G601020 [Cucumis sativus]
Csa6G454460	60.04	32.58	-0.881937	Down	0.863779	K08488|1|6e-18|91.3|ath:AT1G32270|syntaxin 7	-	-	-	gi|778717641|ref|XP_011657731.1|/1.36874e-95/PREDICTED: protein YLS9 [Cucumis sativus]
Csa4G618490	7.675	4.16	-0.883583	Down	0.622647	K14709|1|2e-167|588|csv:101215851|solute carrier family 39 (zinc transporter), member 1/2/3	-	-	-	gi|778695487|ref|XP_011654004.1|/1.38218e-166/PREDICTED: zinc transporter 8 [Cucumis sativus]
Csa4G214830	51.5	27.855	-0.886636	Down	0.859061	-	-	-	-	gi|525507437|ref|NP_001267508.1|/3.05127e-60/protein EARLY RESPONSIVE TO DEHYDRATION 15-like [Cucumis sativus]
Csa6G190250	24.505	13.165	-0.896369	Down	0.8158	K11982|1|6e-157|554|csv:101205444|E3 ubiquitin-protein ligase RNF115/126 [EC:2.3.2.27]	-	-	-	gi|700191930|gb|KGN47134.1|/3.77712e-179/hypothetical protein Csa_6G190250 [Cucumis sativus]
Csa6G500550	24.2	12.97	-0.899829	Down	0.814759	K09286|1|3e-108|391|csv:101211347|EREBP-like factor	-	-	-	gi|700193559|gb|KGN48763.1|/1.12129e-110/AP2/ERF domain-containing transcription factor [Cucumis sativus]
Csa5G603910	39.15	20.845	-0.909311	Down	0.850327	K14492|1|5e-98|357|csv:101209506|two-component response regulator ARR-A family	-	GO:0004871//signal transducer activity	GO:0006351//transcription, DNA-templated;GO:0007165//signal transduction	gi|449434875|ref|XP_004135221.1|/3.11109e-97/PREDICTED: two-component response regulator ARR5 [Cucumis sativus]
Csa7G426490	25.07	13.34	-0.910203	Down	0.819598	-	-	-	-	gi|700189875|gb|KGN45108.1|/5.54751e-33/hypothetical protein Csa_7G426490 [Cucumis sativus]
Csa6G014570	30.405	16.13	-0.914562	Down	0.835737	-	-	-	-	gi|778709689|ref|XP_011656439.1|/4.44669e-116/PREDICTED: uncharacterized protein LOC105435745 [Cucumis sativus]
Csa3G821580	10.61	5.625	-0.9155	Down	0.697605	-	-	-	-	gi|700204322|gb|KGN59455.1|/4.87864e-26/hypothetical protein Csa_3G821580 [Cucumis sativus]
Csa3G198490	57.985	30.65	-0.919793	Down	0.866925	K14487|1|0.0|979|csv:101203475|auxin responsive GH3 gene family	-	-	-	gi|449445927|ref|XP_004140723.1|/0/PREDICTED: probable indole-3-acetic acid-amido synthetase GH3.1 [Cucumis sativus]
Csa2G378530	10.49	5.535	-0.922359	Down	0.69683	K01535|1|3e-86|317|cmo:103488233|H+-transporting ATPase [EC:3.6.3.6]	-	-	-	gi|778672217|ref|XP_011649762.1|/1.68618e-85/PREDICTED: plasma membrane ATPase 4 [Cucumis sativus]
Csa6G044020	15.305	8.07	-0.923362	Down	0.765279	-	-	-	-	gi|700190817|gb|KGN46021.1|/2.39169e-44/hypothetical protein Csa_6G044020 [Cucumis sativus]
Csa4G652740	12.15	6.4	-0.924813	Down	0.726494	-	-	-	-	gi|700200304|gb|KGN55462.1|/8.91162e-68/hypothetical protein Csa_4G652740 [Cucumis sativus]
Csa3G852600	39.195	20.595	-0.928375	Down	0.852335	K00517|1|3e-135|482|cit:102608597|	-	-	-	gi|778686458|ref|XP_011652395.1|/0/PREDICTED: cytochrome P450 82A3 [Cucumis sativus]
Csa4G314420	11.36	5.965	-0.929369	Down	0.714662	K12638|1|2e-14|79.7|csv:101217830|3-epi-6-deoxocathasterone 23-monooxygenase [EC:1.14.13.112]	GO:0043231//intracellular membrane-bounded organelle	-	GO:0006810//transport	gi|778693885|ref|XP_004148598.2|/1.37676e-66/PREDICTED: PRA1 family protein B2 [Cucumis sativus]
Csa6G476090	18.76	9.85	-0.929464	Down	0.793467	-	-	-	-	gi|700193114|gb|KGN48318.1|/3.38907e-35/hypothetical protein Csa_6G476090 [Cucumis sativus]
Csa5G583370	35.06	18.37	-0.932474	Down	0.847157	K07408|1|5e-18|93.6|brp:103850636|cytochrome P450, family 1, subfamily A, polypeptide 1 [EC:1.14.14.1];K10717|2|1e-17|92.4|bvg:104906111|cytokinin trans-hydroxylase;K15639|5|1e-15|85.5|smo:SELMODRAFT_407581|PHYB activation tagged suppressor 1 [EC:1.14.-.-]	-	-	-	gi|449458696|ref|XP_004147083.1|/0/PREDICTED: cytochrome P450 714C3-like isoform X2 [Cucumis sativus]
Csa5G630820	10.395	5.435	-0.935538	Down	0.697798	K09338|1|5e-109|393|csv:101210106|homeobox-leucine zipper protein	-	-	-	gi|700197202|gb|KGN52379.1|/1.38889e-111/hypothetical protein Csa_5G630820 [Cucumis sativus]
Csa7G414420	14.375	7.475	-0.943416	Down	0.75911	-	-	-	-	gi|700189812|gb|KGN45045.1|/6.40408e-58/hypothetical protein Csa_7G414420 [Cucumis sativus]
Csa3G730770	62.395	32.41	-0.944991	Down	0.870675	-	-	-	-	gi|449439831|ref|XP_004137689.1|/0/PREDICTED: uncharacterized protein LOC101205174 [Cucumis sativus]
Csa4G637720	43.69	22.59	-0.951619	Down	0.85911	-	-	-	-	gi|700199974|gb|KGN55132.1|/4.02232e-20/hypothetical protein Csa_4G637720 [Cucumis sativus]
Csa1G538260	10.355	5.35	-0.952717	Down	0.700823	K14404|1|3e-27|120|csv:101215977|cleavage and polyadenylation specificity factor subunit 4	-	GO:0046872//metal ion binding	-	gi|700210832|gb|KGN65928.1|/7.88297e-64/hypothetical protein Csa_1G538260 [Cucumis sativus]
Csa2G345960	143.005	73.825	-0.953884	Down	0.886765	-	-	-	-	gi|449450500|ref|XP_004143000.1|/9.53244e-145/PREDICTED: uncharacterized protein LOC101215840 [Cucumis sativus]
Csa7G312940	9.6	4.925	-0.962911	Down	0.687733	K12896|1|2e-10|67.0|bdi:100846226|splicing factor, arginine/serine-rich 7;K12199|4|8e-10|65.1|mtr:MTR_5g093880|vacuolar protein sorting-associated protein VTA1	-	-	-	gi|778726578|ref|XP_004139745.2|/1.64424e-42/PREDICTED: extensin-3 [Cucumis sativus]
Csa2G120400	9.01	4.615	-0.965196	Down	0.677522	K16189|1|3e-07|57.4|bdi:100831206|phytochrome-interacting factor 4;K13422|2|5e-07|56.6|sly:544165|transcription factor MYC2;K16190|5|1e-06|55.5|bdi:100843665|glucuronokinase [EC:2.7.1.43]	-	-	-	gi|778668266|ref|XP_011649069.1|/0/PREDICTED: transcription factor bHLH91-like [Cucumis sativus]
Csa3G405510	13.005	6.625	-0.973074	Down	0.748875	K14494|1|1e-50|201|pop:POPTR_0005s14540g|DELLA protein	-	-	-	gi|449468516|ref|XP_004151967.1|/0/PREDICTED: scarecrow-like protein 21 [Cucumis sativus]
Csa4G098710	21.385	10.88	-0.974921	Down	0.815267	-	-	-	-	-
Csa5G292240	6.38	3.245	-0.975338	Down	0.604791	K17964|1|3e-21|100|vvi:100259083|leucine-rich PPR motif-containing protein, mitochondrial	-	-	-	gi|700195690|gb|KGN50867.1|/3.07359e-84/hypothetical protein Csa_5G292240 [Cucumis sativus]
Csa4G608130	6.965	3.535	-0.978413	Down	0.625429	K01381|1|6e-33|142|smo:SELMODRAFT_13348|saccharopepsin [EC:3.4.23.25];K00924|2|2e-31|137|tcc:TCM_041550|	-	GO:0004175//endopeptidase activity	GO:0019538//protein metabolic process	gi|778695350|ref|XP_011653979.1|/0/PREDICTED: aspartic proteinase nepenthesin-1 [Cucumis sativus]
Csa4G008230	15.74	7.95	-0.985409	Down	0.783813	-	-	-	-	gi|700197811|gb|KGN52969.1|/1.47405e-86/hypothetical protein Csa_4G008230 [Cucumis sativus]
Csa3G126940	10.03	5.065	-0.985687	Down	0.705202	K00799|1|1e-126|452|csv:101219529|glutathione S-transferase [EC:2.5.1.18]	-	GO:0016846//carbon-sulfur lyase activity	-	gi|449432299|ref|XP_004133937.1|/8.43653e-126/PREDICTED: probable glutathione S-transferase [Cucumis sativus]
Csa5G107040	7.11	3.575	-0.991906	Down	0.633511	-	-	-	-	gi|700194578|gb|KGN49755.1|/3.94181e-23/hypothetical protein Csa_5G107040 [Cucumis sativus]
Csa2G351750	7.51	3.775	-0.992336	Down	0.646068	-	-	-	-	gi|700207275|gb|KGN62394.1|/5.49429e-41/hypothetical protein Csa_2G351750 [Cucumis sativus]
Csa3G646660	7.995	4	-0.999098	Down	0.665304	-	-	-	-	gi|778682541|ref|XP_011651730.1|/3.4959e-76/PREDICTED: uncharacterized protein LOC101209455 isoform X1 [Cucumis sativus]
Csa4G055980	6.93	3.465	-1	Down	0.63293	-	-	-	-	gi|700198297|gb|KGN53455.1|/4.86522e-34/hypothetical protein Csa_4G055980 [Cucumis sativus]
Csa7G320010	6.71	3.355	-1	Down	0.626905	-	-	-	-	gi|700189269|gb|KGN44502.1|/1.31151e-42/hypothetical protein Csa_7G320010 [Cucumis sativus]
Csa6G445770	7.265	3.62	-1.00497	Down	0.645076	K10775|1|0.0|1379|csv:101222092|phenylalanine ammonia-lyase [EC:4.3.1.24]	GO:0044424	GO:0016840	GO:0006558//L-phenylalanine metabolic process	gi|778717128|ref|XP_004143356.2|/0/PREDICTED: phenylalanine ammonia-lyase-like [Cucumis sativus]
Csa4G259430	6.255	3.105	-1.01042	Down	0.612872	-	-	-	-	gi|700198847|gb|KGN54005.1|/3.54509e-24/hypothetical protein Csa_4G259430 [Cucumis sativus]
Csa4G154320	1339.7	662.625	-1.01565	Down	0.908735	K01188|1|7e-44|178|zma:103648573|beta-glucosidase [EC:3.2.1.21];K13420|2|2e-35|150|dosa:Os06t0587000-00|LRR receptor-like serine/threonine-protein kinase FLS2 [EC:2.7.11.1]	-	-	-	gi|700198674|gb|KGN53832.1|/0/Polygalacturonase-inhibiting protein [Cucumis sativus]
Csa2G298280	275.675	136.035	-1.01899	Down	0.905976	K00517|1|2e-126|453|cit:102629694|	-	GO:0004497//monooxygenase activity;GO:0005506//iron ion binding	-	gi|778670158|ref|XP_011649386.1|/0/PREDICTED: cytochrome P450 78A7 [Cucumis sativus]
Csa1G662780	42.71	21.045	-1.0211	Down	0.874474	K13156|1|0.0|979|csv:101218930|U11/U12 small nuclear ribonucleoprotein 48 kDa protein	-	-	-	gi|778664192|ref|XP_004142553.2|/0/PREDICTED: U11/U12 small nuclear ribonucleoprotein 48 kDa protein isoform X2 [Cucumis sativus]
Csa3G183970	7.035	3.465	-1.0217	Down	0.643165	-	-	-	-	gi|778679715|ref|XP_011651187.1|/4.40447e-83/PREDICTED: uncharacterized protein LOC105434852 [Cucumis sativus]
Csa7G428790	29.175	14.27	-1.03175	Down	0.857779	-	-	-	-	-
Csa5G223070	9.47	4.63	-1.03235	Down	0.709194	K16225|1|8e-19|94.7|crb:CARUB_v10025742mg|probable WRKY transcription factor 52;K18835|3|4e-13|75.9|pda:103713914|WRKY transcription factor 2	-	GO:0003677//DNA binding;GO:0001071//nucleic acid binding transcription factor activity	GO:0010467//gene expression	gi|700195571|gb|KGN50748.1|/2.17638e-152/hypothetical protein Csa_5G223070 [Cucumis sativus]
Csa6G408280	8.305	4.05	-1.03606	Down	0.68391	-	-	-	-	gi|700192665|gb|KGN47869.1|/1.97911e-51/hypothetical protein Csa_6G408280 [Cucumis sativus]
Csa3G865440	48.605	23.7	-1.03622	Down	0.883039	K09264|1|2e-77|288|cmo:103503901|MADS-box transcription factor, plant	GO:0043231//intracellular membrane-bounded organelle	GO:0003677//DNA binding;GO:0001071//nucleic acid binding transcription factor activity	GO:0006351//transcription, DNA-templated	gi|700204876|gb|KGN60009.1|/9.70135e-107/hypothetical protein Csa_3G865440 [Cucumis sativus]
Csa6G511860	94.34	45.93	-1.03843	Down	0.899758	K05933|1|2e-174|612|cmo:103484645|aminocyclopropanecarboxylate oxidase [EC:1.14.17.4]	-	GO:0043169//cation binding;GO:0019842//vitamin binding;GO:0016641//oxidoreductase activity, acting on the CH-NH2 group of donors, oxygen as acceptor	GO:0003006//developmental process involved in reproduction;GO:0009692//ethylene metabolic process	gi|700193866|gb|KGN49070.1|/1.31507e-175/ACC oxidase 2 [Cucumis sativus]
Csa6G423400	7.475	3.63	-1.0421	Down	0.662763	K08235|1|5e-145|513|cmo:103491387|xyloglucan:xyloglucosyl transferase [EC:2.4.1.207]	GO:0005576//extracellular region;GO:0030312//external encapsulating structure	GO:0016798//hydrolase activity, acting on glycosyl bonds;GO:0016758//transferase activity, transferring hexosyl groups	GO:0044042//glucan metabolic process	gi|700192794|gb|KGN47998.1|/2.2088e-146/hypothetical protein Csa_6G423400 [Cucumis sativus]
Csa3G727990	158.565	76.08	-1.05949	Down	0.90692	K16225|1|2e-12|73.9|crb:CARUB_v10025742mg|probable WRKY transcription factor 52;K18835|3|3e-11|70.1|pxb:103930401|WRKY transcription factor 2;K13424|5|7e-11|68.6|bvg:104900259|WRKY transcription factor 33	-	GO:0003677//DNA binding;GO:0001071//nucleic acid binding transcription factor activity	GO:0010467//gene expression	gi|700203548|gb|KGN58681.1|/0/WRKY transcription factor [Cucumis sativus]
Csa7G428800	8.85	4.24	-1.06161	Down	0.701911	-	-	-	-	-
Csa6G524040	27.995	13.39	-1.06401	Down	0.858626	K03676|1|4e-36|149|tcc:TCM_029438|glutaredoxin 3	-	-	-	gi|700194211|gb|KGN49415.1|/1.54203e-51/hypothetical protein Csa_6G524040 [Cucumis sativus]
Csa5G239140	42.245	20.195	-1.06478	Down	0.8797	K11699|1|0.0|2227|csv:101206705|RNA-dependent RNA polymerase [EC:2.7.7.48]	-	GO:0005488//binding	-	gi|700195584|gb|KGN50761.1|/0/hypothetical protein Csa_5G239140 [Cucumis sativus]
Csa6G507520	5.87	2.79	-1.0731	Down	0.613356	K01183|1|0.0|644|csv:101215573|chitinase [EC:3.2.1.14]	-	GO:0004553//hydrolase activity, hydrolyzing O-glycosyl compounds;GO:0030247//polysaccharide binding	GO:0006026	gi|449434098|ref|XP_004134833.1|/0/PREDICTED: endochitinase-like [Cucumis sativus]
Csa6G363530	16.15	7.655	-1.07706	Down	0.808033	-	-	-	-	gi|778715279|ref|XP_011657373.1|/4.34455e-100/PREDICTED: uncharacterized protein LOC105435852 [Cucumis sativus]
Csa4G641690	50.47	23.87	-1.08023	Down	0.887564	K09422|1|1e-139|496|csv:101218543|myb proto-oncogene protein, plant	-	-	-	gi|449447035|ref|XP_004141275.1|/7.11101e-139/PREDICTED: transcription factor MYB44-like [Cucumis sativus]
Csa1G662790	78.585	37.035	-1.08536	Down	0.899734	K11426|1|4e-59|228|sly:101250545|SET and MYND domain-containing protein;K19476|3|3e-18|92.0|mdm:103418875|vacuolar protein sorting-associated protein IST1	GO:0005576//extracellular region	GO:0046914//transition metal ion binding;GO:0004871//signal transducer activity;GO:0016623	GO:0008152//metabolic process	gi|449449599|ref|XP_004142552.1|/4.72572e-124/PREDICTED: germin-like protein subfamily 1 member 17 [Cucumis sativus]
Csa1G498810	19.205	9.03	-1.08868	Down	0.829131	K13264|1|1e-86|320|cam:101510753|isoflavone 7-O-glucoside-6''-O-malonyltransferase [EC:2.3.1.115];K14329|4|5e-61|235|ath:AT5G61160|agmatine coumaroyltransferase [EC:2.3.1.64 2.3.1.-]	-	-	-	gi|778661386|ref|XP_011658008.1|/0/PREDICTED: malonyl-CoA:anthocyanidin 5-O-glucoside-6''-O-malonyltransferase-like [Cucumis sativus]
Csa3G734160	10.835	5.09	-1.08996	Down	0.74752	K08956|1|1e-11|69.3|mdm:103422817|AFG3 family protein [EC:3.4.24.-]	-	-	-	gi|700203730|gb|KGN58863.1|/3.70715e-72/hypothetical protein Csa_3G734160 [Cucumis sativus]
Csa2G421020	6.565	3.075	-1.09421	Down	0.643358	K00430|1|2e-174|612|csv:101213629|peroxidase [EC:1.11.1.7]	-	GO:0005506//iron ion binding;GO:0003824//catalytic activity;GO:0016209//antioxidant activity	GO:0008152//metabolic process;GO:0006950//response to stress	gi|778673547|ref|XP_004151878.2|/1.28296e-173/PREDICTED: peroxidase 39-like [Cucumis sativus]
Csa1G597190	5.745	2.69	-1.0947	Down	0.611807	-	-	-	-	gi|700211225|gb|KGN66321.1|/5.59968e-30/hypothetical protein Csa_1G597190 [Cucumis sativus]
Csa1G042980	23.74	11.095	-1.09741	Down	0.849673	K04368|1|5e-113|407|cam:101510772|mitogen-activated protein kinase kinase 1 [EC:2.7.12.2];K04463|2|8e-82|304|pper:PRUPE_ppa015589mg|mitogen-activated protein kinase kinase 5 [EC:2.7.12.2];K13413|3|7e-81|301|pda:103720430|mitogen-activated protein kinase kinase 4/5, plant [EC:2.7.12.2]	-	-	-	gi|449439485|ref|XP_004137516.1|/5.00885e-167/PREDICTED: mitogen-activated protein kinase kinase 9 [Cucumis sativus]
Csa6G223480	8.005	3.74	-1.09786	Down	0.687394	-	-	-	-	gi|700192029|gb|KGN47233.1|/8.87433e-60/hypothetical protein Csa_6G223480 [Cucumis sativus]
Csa3G633290	74.76	34.875	-1.10007	Down	0.899347	K05747|1|9e-16|84.7|vvi:104882322|Wiskott-Aldrich syndrome protein	-	-	-	gi|778682200|ref|XP_004144458.2|/1.6937e-134/PREDICTED: ninja-family protein AFP3-like [Cucumis sativus]
Csa5G616370	9.915	4.62	-1.10172	Down	0.731357	-	-	-	-	gi|700197040|gb|KGN52217.1|/1.12102e-14/hypothetical protein Csa_5G616370 [Cucumis sativus]
Csa6G423390	23.845	11.095	-1.10378	Down	0.850375	K08235|1|1e-143|509|csv:101220354|xyloglucan:xyloglucosyl transferase [EC:2.4.1.207]	GO:0005576//extracellular region;GO:0030312//external encapsulating structure	GO:0016798//hydrolase activity, acting on glycosyl bonds;GO:0016758//transferase activity, transferring hexosyl groups	GO:0044042//glucan metabolic process	gi|778716587|ref|XP_004140250.2|/9.30965e-143/PREDICTED: xyloglucan endotransglucosylase/hydrolase 2-like [Cucumis sativus]
Csa5G547610	21.84	10.14	-1.10692	Down	0.842874	K07766|1|3e-93|340|csv:101208911|diphosphoinositol-polyphosphate diphosphatase [EC:3.6.1.52]	-	GO:0016462//pyrophosphatase activity	-	gi|449466253|ref|XP_004150841.1|/1.96664e-92/PREDICTED: nudix hydrolase 17, mitochondrial [Cucumis sativus]
Csa6G087910	5.705	2.645	-1.10896	Down	0.613259	K06995|1|3e-25|78.6|pxb:103935710|uncharacterized protein	-	-	-	gi|659120045|ref|XP_008459983.1|/1.26407e-35/PREDICTED: uncharacterized protein LOC103498932 [Cucumis melo]
Csa2G369020	196.42	89.985	-1.12619	Down	0.912582	K14299|1|6e-13|75.5|mdm:103418195|nucleoporin SEH1	-	-	-	gi|449469849|ref|XP_004152631.1|/2.27218e-172/PREDICTED: protein EXORDIUM-like [Cucumis sativus]
Csa6G152350	8.525	3.9	-1.12823	Down	0.705492	K14431|1|0.0|862|csv:101223216|transcription factor TGA	-	GO:0005488//binding	-	gi|700191745|gb|KGN46949.1|/0/hypothetical protein Csa_6G152350 [Cucumis sativus]
Csa5G601550	8.075	3.69	-1.12984	Down	0.694943	-	-	-	-	gi|778708651|ref|XP_011656255.1|/1.18026e-98/PREDICTED: uncharacterized protein LOC105435701 [Cucumis sativus]
Csa6G446450	9.375	4.275	-1.13289	Down	0.725502	K14488|1|2e-54|210|cmo:103500818|SAUR family protein	-	-	-	gi|700192981|gb|KGN48185.1|/1.30877e-55/hypothetical protein Csa_6G446450 [Cucumis sativus]
Csa3G154260	60.965	27.735	-1.13627	Down	0.897314	K07213|1|5e-19|95.5|fve:101298579|copper chaperone	-	-	-	gi|449433403|ref|XP_004134487.1|/1.17811e-172/PREDICTED: uncharacterized protein LOC101211229 [Cucumis sativus]
Csa3G239250	7.12	3.23	-1.14034	Down	0.669973	-	-	-	-	gi|449456977|ref|XP_004146225.1|/1.86529e-102/PREDICTED: uncharacterized protein At4g00950-like [Cucumis sativus]
Csa6G152950	119.605	54.195	-1.14205	Down	0.909243	K13523|1|4e-29|127|mtr:MTR_051s0004|lysophosphatidic acid acyltransferase / lysophosphatidylinositol acyltransferase [EC:2.3.1.51 2.3.1.-]	-	GO:0005488//binding	-	gi|449463078|ref|XP_004149261.1|/2.95969e-66/PREDICTED: zinc finger A20 and AN1 domain-containing stress-associated protein 3 [Cucumis sativus]
Csa5G234140	28.105	12.71	-1.14486	Down	0.866368	-	-	-	-	gi|700195583|gb|KGN50760.1|/6.42267e-58/hypothetical protein Csa_5G234140 [Cucumis sativus]
Csa2G377930	6.53	2.95	-1.14637	Down	0.650835	-	-	-	-	gi|700207738|gb|KGN62857.1|/6.1762e-29/hypothetical protein Csa_2G377930 [Cucumis sativus]
Csa5G150470	8.865	3.985	-1.15354	Down	0.716405	-	-	-	-	gi|778699401|ref|XP_011654703.1|/6.80686e-80/PREDICTED: uncharacterized protein LOC105435436 [Cucumis sativus]
Csa3G185130	19.51	8.73	-1.16016	Down	0.837334	K07213|1|4e-09|61.6|fve:101298579|copper chaperone	-	-	-	gi|700202300|gb|KGN57433.1|/4.10423e-110/hypothetical protein Csa_3G185130 [Cucumis sativus]
Csa3G104320	7.915	3.54	-1.16084	Down	0.695209	-	-	-	-	gi|700201094|gb|KGN56227.1|/3.82989e-55/hypothetical protein Csa_3G104320 [Cucumis sativus]
Csa1G265650	16.885	7.4	-1.19015	Down	0.825502	K03768|1|2e-10|64.7|tcc:TCM_038270|peptidyl-prolyl cis-trans isomerase B (cyclophilin B) [EC:5.2.1.8]	-	-	-	gi|700210121|gb|KGN65217.1|/3.12611e-44/hypothetical protein Csa_1G265650 [Cucumis sativus]
Csa1G662800	12.66	5.545	-1.19102	Down	0.788023	K00921|1|0.0|3515|csv:101210605|1-phosphatidylinositol-3-phosphate 5-kinase [EC:2.7.1.150]	-	GO:0005488//binding;GO:0016301//kinase activity	GO:0044237//cellular metabolic process;GO:0044238//primary metabolic process	gi|778664198|ref|XP_011660241.1|/0/PREDICTED: 1-phosphatidylinositol-3-phosphate 5-kinase FAB1B-like isoform X1 [Cucumis sativus]
Csa6G518040	321.915	139.16	-1.20994	Down	0.918679	K09286|1|7e-25|114|sot:102580681|EREBP-like factor	-	-	-	gi|525506959|ref|NP_001267525.1|/3.70354e-83/ethylene-responsive transcription factor 4-like [Cucumis sativus]
Csa3G175700	9.28	3.99	-1.21774	Down	0.735882	K00423|1|9e-136|484|rcu:RCOM_0341890|L-ascorbate oxidase [EC:1.10.3.3]	-	-	-	gi|778679313|ref|XP_011651117.1|/0/PREDICTED: monocopper oxidase-like protein SKS1 [Cucumis sativus]
Csa2G355030	63.27	26.735	-1.24279	Down	0.903847	K09422|1|4e-156|550|csv:101205677|myb proto-oncogene protein, plant	-	-	-	gi|449450253|ref|XP_004142878.1|/2.86163e-155/PREDICTED: transcription factor MYB44-like [Cucumis sativus]
Csa4G365050	10.265	4.33	-1.24529	Down	0.758989	K01623|1|4e-61|235|pda:103722777|fructose-bisphosphate aldolase, class I [EC:4.1.2.13];K02940|2|1e-54|214|sita:101773010|large subunit ribosomal protein L9e	-	-	-	gi|778694431|ref|XP_011653806.1|/0/PREDICTED: WAT1-related protein At4g08300-like [Cucumis sativus]
Csa5G642710	15.245	6.405	-1.25107	Down	0.81984	K09060|1|4e-11|67.8|mus:103982576|plant G-box-binding factor	GO:0043231//intracellular membrane-bounded organelle	GO:0003677//DNA binding;GO:0001071//nucleic acid binding transcription factor activity;GO:0005515//protein binding	GO:0006351//transcription, DNA-templated	gi|449447450|ref|XP_004141481.1|/1.78878e-99/PREDICTED: basic leucine zipper 43-like [Cucumis sativus]
Csa3G153730	20.56	8.62	-1.25408	Down	0.850593	-	-	-	-	gi|449432836|ref|XP_004134204.1|/1.42377e-144/PREDICTED: cyclin-K [Cucumis sativus]
Csa5G598090	5.93	2.48	-1.25769	Down	0.645971	-	-	-	-	gi|700196573|gb|KGN51750.1|/3.98955e-12/hypothetical protein Csa_5G598090 [Cucumis sativus]
Csa6G358130	17.085	7.09	-1.26887	Down	0.834479	-	-	-	-	gi|449453079|ref|XP_004144286.1|/5.66108e-132/PREDICTED: uncharacterized protein LOC101207424 [Cucumis sativus]
Csa5G207940	115.36	47.58	-1.27772	Down	0.915509	-	-	-	-	gi|700195488|gb|KGN50665.1|/0/hypothetical protein Csa_5G207940 [Cucumis sativus]
Csa2G258820	10.915	4.49	-1.28152	Down	0.773772	K14488|1|9e-49|191|csv:105434422|SAUR family protein	-	-	-	gi|700206767|gb|KGN61886.1|/3.17907e-49/hypothetical protein Csa_2G258820 [Cucumis sativus]
Csa3G850600	7.795	3.195	-1.28673	Down	0.710138	K04733|1|0.0|669|csv:101215698|interleukin-1 receptor-associated kinase 4 [EC:2.7.11.1]	-	-	-	gi|449458257|ref|XP_004146864.1|/0/PREDICTED: probable LRR receptor-like serine/threonine-protein kinase At1g51880 [Cucumis sativus]
Csa4G000860	8.575	3.475	-1.30312	Down	0.731648	-	-	-	-	gi|700197609|gb|KGN52767.1|/1.59584e-24/hypothetical protein Csa_4G000860 [Cucumis sativus]
Csa6G318710	8.76	3.535	-1.30922	Down	0.736874	K19041|1|7e-26|117|pvu:PHAVU_009G250400g|E3 ubiquitin-protein ligase RNF38/44 [EC:2.3.2.27];K10664|2|4e-20|98.6|egu:105058461|E3 ubiquitin-protein ligase ATL6/9/15/31/42/55 [EC:2.3.2.27];K19038|3|4e-20|98.6|fve:101301022|E3 ubiquitin-protein ligase ATL41 [EC:2.3.2.27]	-	-	-	gi|449465577|ref|XP_004150504.1|/1.21288e-118/PREDICTED: RING-H2 finger protein ATL2-like [Cucumis sativus]
Csa2G034770	7.665	3.07	-1.32005	Down	0.711565	-	-	-	-	gi|700205905|gb|KGN61024.1|/2.26197e-55/hypothetical protein Csa_2G034770 [Cucumis sativus]
Csa6G490090	5.575	2.225	-1.32517	Down	0.642632	K08233|1|4e-76|285|brp:103842406|polyneuridine-aldehyde esterase [EC:3.1.1.78]	-	GO:0016787//hydrolase activity	-	gi|778718287|ref|XP_004141935.2|/3.28791e-152/PREDICTED: salicylic acid-binding protein 2-like [Cucumis sativus]
Csa6G361350	4.845	1.93	-1.3279	Down	0.608807	-	-	-	-	gi|700192368|gb|KGN47572.1|/2.08529e-32/hypothetical protein Csa_6G361350 [Cucumis sativus]
Csa6G488320	10.345	4.06	-1.34938	Down	0.773675	-	-	-	-	gi|449448388|ref|XP_004141948.1|/1.48993e-67/PREDICTED: uncharacterized protein LOC101203564 [Cucumis sativus]
Csa4G638510	20.785	8.095	-1.36044	Down	0.860924	K09422|1|9e-43|173|egu:105052936|myb proto-oncogene protein, plant	-	-	-	gi|449446967|ref|XP_004141241.1|/1.43907e-91/PREDICTED: transcriptional activator Myb-like [Cucumis sativus]
Csa1G287020	52.865	20.54	-1.36388	Down	0.906025	K17345|1|3e-39|162|smo:SELMODRAFT_231326|tetraspanin-5	-	-	-	gi|449466889|ref|XP_004151158.1|/1.10567e-134/PREDICTED: tetraspanin-8-like [Cucumis sativus]
Csa3G099590	20.85	8.085	-1.36673	Down	0.86182	K02183|1|1e-22|105|pda:103707714|calmodulin;K16465|2|9e-07|52.4|ppp:PHYPADRAFT_87691|centrin-1	-	GO:0046872//metal ion binding	-	gi|449463164|ref|XP_004149304.1|/6.64583e-55/PREDICTED: calcium-binding protein PBP1 [Cucumis sativus]
Csa1G613560	7.735	2.98	-1.37609	Down	0.71984	-	-	-	-	gi|700211388|gb|KGN66484.1|/6.39078e-34/hypothetical protein Csa_1G613560 [Cucumis sativus]
Csa7G037610	6.42	2.47	-1.37806	Down	0.681248	-	-	-	-	gi|449453567|ref|XP_004144528.1|/5.58627e-38/PREDICTED: uncharacterized protein LOC101208804 [Cucumis sativus]
Csa7G414440	51.595	19.85	-1.37809	Down	0.906121	K14803|1|7e-171|600|csv:101216626|protein phosphatase 2C homolog 2/3 [EC:3.1.3.16]	-	GO:0004721//phosphoprotein phosphatase activity;GO:0004721//phosphoprotein phosphatase activity	-	gi|449436385|ref|XP_004135973.1|/5.09632e-170/PREDICTED: probable protein phosphatase 2C 49 [Cucumis sativus]
Csa3G653420	5.305	2.04	-1.37878	Down	0.637624	-	-	-	-	gi|700203377|gb|KGN58510.1|/1.69998e-26/hypothetical protein Csa_3G653420 [Cucumis sativus]
Csa2G004720	5.455	2.09	-1.38408	Down	0.645125	K03627|1|1e-75|281|csv:101207723|putative transcription factor	GO:0031981//nuclear lumen	GO:0003712//transcription cofactor activity;GO:0001071//nucleic acid binding transcription factor activity;GO:0003677//DNA binding	GO:0000160//phosphorelay signal transduction system;GO:0009725//response to hormone;GO:0006355//regulation of transcription, DNA-templated;GO:0006950//response to stress	gi|449443143|ref|XP_004139340.1|/9.94912e-75/PREDICTED: multiprotein-bridging factor 1c [Cucumis sativus]
Csa2G286470	5.66	2.135	-1.40657	Down	0.656472	K17710|1|3e-75|283|pxb:103956661|pentatricopeptide repeat domain-containing protein 1;K01176|2|2e-70|267|jcu:105633892|alpha-amylase [EC:3.2.1.1]	-	-	-	gi|700206894|gb|KGN62013.1|/0/hypothetical protein Csa_2G286470 [Cucumis sativus]
Csa3G019920	109.15	40.29	-1.43782	Down	0.921558	-	-	-	-	gi|700200719|gb|KGN55852.1|/6.17942e-72/hypothetical protein Csa_3G019920 [Cucumis sativus]
Csa2G006880	7.89	2.875	-1.45646	Down	0.732519	-	-	-	-	gi|778666119|ref|XP_004139412.2|/4.80379e-131/PREDICTED: blue copper protein-like [Cucumis sativus]
Csa5G571440	8.51	3.085	-1.46389	Down	0.748899	-	-	-	-	gi|449466290|ref|XP_004150859.1|/5.36811e-82/PREDICTED: uncharacterized protein LOC101213469 [Cucumis sativus]
Csa3G081900	13.55	4.845	-1.48372	Down	0.825792	K02183|1|5e-18|89.7|pda:103707714|calmodulin;K16465|2|7e-07|52.8|ppp:PHYPADRAFT_87691|centrin-1	-	-	-	gi|449470409|ref|XP_004152909.1|/3.83313e-55/PREDICTED: calcium-binding protein PBP1 [Cucumis sativus]
Csa1G422990	25.605	9.15	-1.48458	Down	0.882773	K08235|1|2e-117|422|vvi:100252949|xyloglucan:xyloglucosyl transferase [EC:2.4.1.207];K14504|4|2e-116|419|vvi:100261619|xyloglucan:xyloglucosyl transferase TCH4 [EC:2.4.1.207]	GO:0005576//extracellular region;GO:0030312//external encapsulating structure	GO:0016798//hydrolase activity, acting on glycosyl bonds;GO:0016758//transferase activity, transferring hexosyl groups	GO:0044042//glucan metabolic process	gi|525507073|ref|NP_001267579.1|/3.41728e-140/probable xyloglucan endotransglucosylase/hydrolase protein 23-like precursor [Cucumis sativus]
Csa3G854760	21.935	7.76	-1.49911	Down	0.873143	K13648|1|2e-20|100|tcc:TCM_014355|alpha-1,4-galacturonosyltransferase [EC:2.4.1.43]	-	GO:0016740//transferase activity	-	gi|449460165|ref|XP_004147816.1|/0/PREDICTED: probable galacturonosyltransferase-like 1 [Cucumis sativus]
Csa3G149960	12.68	4.44	-1.51392	Down	0.818872	K09874|1|1e-117|422|cmo:103483738|aquaporin NIP	-	-	-	gi|700201883|gb|KGN57016.1|/6.62809e-124/hypothetical protein Csa_3G149960 [Cucumis sativus]
Csa3G164500	14.53	5.055	-1.52325	Down	0.836438	K19041|1|2e-39|162|pvu:PHAVU_009G250400g|E3 ubiquitin-protein ligase RNF38/44 [EC:2.3.2.27];K10664|3|7e-21|101|sot:102585676|E3 ubiquitin-protein ligase ATL6/9/15/31/42/55 [EC:2.3.2.27]	-	-	GO:0050896//response to stimulus	gi|449432878|ref|XP_004134225.1|/4.83886e-134/PREDICTED: RING-H2 finger protein ATL2 [Cucumis sativus]
Csa6G127980	10.865	3.77	-1.52705	Down	0.7985	-	-	-	-	gi|700191533|gb|KGN46737.1|/2.50768e-78/hypothetical protein Csa_6G127980 [Cucumis sativus]
Csa3G011620	144.57	49.86	-1.53581	Down	0.926204	K13422|1|0.0|1068|csv:101205372|transcription factor MYC2	-	-	-	gi|449462019|ref|XP_004148739.1|/0/PREDICTED: transcription factor MYC2-like [Cucumis sativus]
Csa3G860320	14.485	4.915	-1.5593	Down	0.840092	K09060|1|5e-08|57.8|cam:101493314|plant G-box-binding factor	GO:0043231//intracellular membrane-bounded organelle	GO:0003677//DNA binding;GO:0001071//nucleic acid binding transcription factor activity;GO:0005515//protein binding	GO:0006351//transcription, DNA-templated	gi|778686677|ref|XP_011652434.1|/4.91255e-63/PREDICTED: ocs element-binding factor 1-like [Cucumis sativus]
Csa4G358770	75.08	25.45	-1.56076	Down	0.921219	K09264|1|3e-76|283|csv:101222239|MADS-box transcription factor, plant	GO:0043231//intracellular membrane-bounded organelle	GO:0003677//DNA binding;GO:0001071//nucleic acid binding transcription factor activity	GO:0006351//transcription, DNA-templated	gi|778694283|ref|XP_011653776.1|/1.88844e-78/PREDICTED: floral homeotic protein PMADS 2 isoform X2 [Cucumis sativus]
Csa3G134630	5.435	1.815	-1.58231	Down	0.668376	K17769|1|3e-31|133|cmo:103483549|mitochondrial import receptor subunit TOM22	-	-	-	gi|700201681|gb|KGN56814.1|/6.74009e-39/hypothetical protein Csa_3G134630 [Cucumis sativus]
Csa5G180920	4.3	1.435	-1.58329	Down	0.61142	K14841|1|2e-08|59.3|obr:102706672|ribosome biogenesis protein NSA1	-	-	-	gi|449459930|ref|XP_004147699.1|/4.00149e-78/PREDICTED: zinc finger protein ZAT12-like [Cucumis sativus]
Csa6G425790	15.695	5.23	-1.58542	Down	0.851512	K12581|1|2e-154|545|csv:101219801|CCR4-NOT transcription complex subunit 7/8	GO:0043231//intracellular membrane-bounded organelle	GO:0005488//binding	-	gi|449444809|ref|XP_004140166.1|/1.33973e-153/PREDICTED: probable CCR4-associated factor 1 homolog 9 [Cucumis sativus]
Csa6G499150	19.635	6.51	-1.5927	Down	0.872369	-	-	-	-	gi|700193516|gb|KGN48720.1|/3.59082e-08/hypothetical protein Csa_6G499150 [Cucumis sativus]
Csa5G154730	5.355	1.7	-1.65535	Down	0.674087	K12235|1|2e-32|137|csv:101216967|serine racemase [EC:5.1.1.18]	-	GO:0016841//ammonia-lyase activity;GO:0048037//cofactor binding	GO:0019752//carboxylic acid metabolic process	gi|700194934|gb|KGN50111.1|/4.65866e-32/hypothetical protein Csa_5G154730 [Cucumis sativus]
Csa2G409500	18.565	5.87	-1.66115	Down	0.872707	K03676|1|1e-19|95.1|rcu:RCOM_1672930|glutaredoxin 3	-	GO:0015036//disulfide oxidoreductase activity	GO:0019725//cellular homeostasis	gi|564112188|ref|NP_001274138.1|/8.56741e-55/glutaredoxin-C9-like [Cucumis sativus]
Csa1G601000	4.55	1.435	-1.66482	Down	0.63668	-	-	-	-	gi|449452811|ref|XP_004144152.1|/1.06135e-123/PREDICTED: protein YLS9-like [Cucumis sativus]
Csa5G599860	5.52	1.735	-1.66973	Down	0.681757	K02575|1|6e-130|464|cmo:103488988|MFS transporter, NNP family, nitrate/nitrite transporter	-	-	-	gi|700196605|gb|KGN51782.1|/6.31409e-159/hypothetical protein Csa_5G599860 [Cucumis sativus]
Csa1G045830	4.475	1.365	-1.71299	Down	0.636511	K16794|1|2e-41|170|csv:101206723|platelet-activating factor acetylhydrolase IB subunit alpha;K03362|3|1e-33|144|rcu:RCOM_0801980|F-box and WD-40 domain protein 1/11;K10260|5|2e-27|123|csl:COCSUDRAFT_23114|F-box and WD-40 domain protein 7	-	-	-	gi|449469679|ref|XP_004152546.1|/0/PREDICTED: vegetative incompatibility protein HET-E-1-like [Cucumis sativus]
Csa5G129290	3.875	1.18	-1.71541	Down	0.601403	K11000|1|3e-15|80.5|bvg:104900835|callose synthase [EC:2.4.1.-];K03452|2|3e-13|73.9|vvi:100250295|magnesium/proton exchanger;K17964|3|5e-13|73.2|gmx:100811379|leucine-rich PPR motif-containing protein, mitochondrial;K17285|4|2e-12|71.2|aly:ARALYDRAFT_330113|selenium-binding protein 1;K10683|5|8e-10|62.4|cic:CICLE_v10014038mg|BRCA1-associated RING domain protein 1	-	-	-	gi|778674348|ref|XP_011650192.1|/2.08801e-69/PREDICTED: pentatricopeptide repeat-containing protein At1g19720 [Cucumis sativus]
Csa1G039900	17.025	5.18	-1.71663	Down	0.867143	K09264|1|1e-75|282|csv:101204197|MADS-box transcription factor, plant	-	-	-	gi|778657130|ref|XP_011650313.1|/1.41547e-79/PREDICTED: MADS-box protein CMB1-like isoform X2 [Cucumis sativus]
Csa5G229130	22.245	6.765	-1.71732	Down	0.888459	-	-	-	-	gi|700195581|gb|KGN50758.1|/6.4354e-34/hypothetical protein Csa_5G229130 [Cucumis sativus]
Csa4G665120	16.605	5.015	-1.7273	Down	0.865158	-	-	-	-	gi|778697315|ref|XP_011654294.1|/1.30101e-87/PREDICTED: uncharacterized protein LOC101220453 [Cucumis sativus]
Csa2G030090	45.95	13.86	-1.72914	Down	0.9188	-	-	-	-	gi|778666915|ref|XP_011648839.1|/1.50661e-84/PREDICTED: actin cytoskeleton-regulatory complex protein PAN1-like [Cucumis sativus]
Csa3G837040	5.83	1.745	-1.74027	Down	0.699105	-	-	-	-	gi|778685819|ref|XP_011652280.1|/5.26395e-113/PREDICTED: uncharacterized protein LOC105435007 [Cucumis sativus]
Csa5G494420	4.66	1.39	-1.74525	Down	0.649093	-	-	-	-	gi|700196046|gb|KGN51223.1|/1.41157e-95/hypothetical protein Csa_5G494420 [Cucumis sativus]
Csa6G516960	33.405	9.93	-1.7502	Down	0.908493	-	-	-	-	gi|449433892|ref|XP_004134730.1|/3.68551e-104/PREDICTED: F-box protein At4g05010 [Cucumis sativus]
Csa2G371610	29.815	8.695	-1.77778	Down	0.904839	K15104|1|1e-151|536|csv:101203029|solute carrier family 25 (mitochondrial oxoglutarate transporter), member 11	GO:0019866//organelle inner membrane;GO:0043231//intracellular membrane-bounded organelle;GO:0031224//intrinsic component of membrane;GO:0019866//organelle inner membrane;GO:0043231//intracellular membrane-bounded organelle;GO:0031224//intrinsic component of membrane	-	GO:0046907//intracellular transport;GO:0046907//intracellular transport	gi|778671879|ref|XP_011649701.1|/8.5381e-151/PREDICTED: mitochondrial uncoupling protein 5-like [Cucumis sativus]
CsaUNG029170	232.345	67.22	-1.78931	Down	0.938713	K02984|1|5e-58|225|pper:PRUPE_ppa024854mg|small subunit ribosomal protein S3Ae;K13420|2|2e-26|120|dosa:Os06t0587000-00|LRR receptor-like serine/threonine-protein kinase FLS2 [EC:2.7.11.1]	-	-	-	gi|449450245|ref|XP_004142874.1|/0/PREDICTED: uncharacterized protein At4g06744-like [Cucumis sativus]
Csa2G356090	232.345	67.22	-1.78931	Down	0.938713	K02984|1|5e-58|225|pper:PRUPE_ppa024854mg|small subunit ribosomal protein S3Ae;K13420|2|2e-26|120|dosa:Os06t0587000-00|LRR receptor-like serine/threonine-protein kinase FLS2 [EC:2.7.11.1]	-	-	-	gi|449450245|ref|XP_004142874.1|/0/PREDICTED: uncharacterized protein At4g06744-like [Cucumis sativus]
Csa1G050270	54.26	15.54	-1.8039	Down	0.924123	-	-	-	-	gi|449469620|ref|XP_004152517.1|/2.66316e-147/PREDICTED: uncharacterized protein LOC101213560 [Cucumis sativus]
Csa5G601530	9.445	2.63	-1.84449	Down	0.802032	K16190|1|2e-23|110|bdi:100843665|glucuronokinase [EC:2.7.1.43];K13422|2|2e-14|80.9|ppp:PHYPADRAFT_114892|transcription factor MYC2	GO:0043231//intracellular membrane-bounded organelle	-	-	gi|449434929|ref|XP_004135248.1|/0/PREDICTED: transcription factor ABORTED MICROSPORES isoform X1 [Cucumis sativus]
Csa1G690140	17.61	4.885	-1.84996	Down	0.875635	K17964|1|2e-97|357|gmx:100811379|leucine-rich PPR motif-containing protein, mitochondrial;K03452|5|2e-96|353|vvi:100250295|magnesium/proton exchanger	-	-	-	gi|778664334|ref|XP_011660274.1|/0/PREDICTED: pentatricopeptide repeat-containing protein At5g08510 [Cucumis sativus]
Csa3G169510	4.92	1.335	-1.88182	Down	0.671353	K19525|1|1e-22|105|csv:101213129|vacuolar protein sorting-associated protein 13A/C	-	-	-	gi|778679130|ref|XP_011651092.1|/9.75885e-22/PREDICTED: LOW QUALITY PROTEIN: uncharacterized protein LOC101213129 [Cucumis sativus]
Csa2G371110	27.215	7.285	-1.9014	Down	0.903629	K15104|1|3e-142|504|csv:101203264|solute carrier family 25 (mitochondrial oxoglutarate transporter), member 11	GO:0043231//intracellular membrane-bounded organelle;GO:0016020//membrane	-	GO:0006810//transport;GO:0009987//cellular process	gi|778671873|ref|XP_004148417.2|/2.10789e-141/PREDICTED: mitochondrial uncoupling protein 5-like [Cucumis sativus]
Csa2G354820	15.39	3.925	-1.97123	Down	0.867167	-	-	-	-	gi|700207337|gb|KGN62456.1|/2.72789e-106/hypothetical protein Csa_2G354820 [Cucumis sativus]
Csa4G000800	3.865	0.98	-1.97961	Down	0.620324	-	-	-	-	gi|700197601|gb|KGN52759.1|/1.7366e-18/Glycyl-tRNA synthetase beta subunit [Cucumis sativus]
Csa7G113340	6.255	1.565	-1.99885	Down	0.732978	K11416|1|3e-13|73.9|csv:101212255|mono-ADP-ribosyltransferase sirtuin 6 [EC:2.4.2.31]	-	-	-	gi|700188797|gb|KGN44030.1|/8.96472e-28/hypothetical protein Csa_7G113340 [Cucumis sativus]
Csa1G162100	27.555	6.855	-2.00709	Down	0.908323	K14431|1|4e-173|607|csv:101204604|transcription factor TGA	-	-	-	gi|778659426|ref|XP_011654412.1|/2.80168e-172/PREDICTED: transcription factor HBP-1b(c38) [Cucumis sativus]
Csa5G603940	61.72	15.26	-2.01598	Down	0.931986	K13648|1|5e-23|109|pda:103722310|alpha-1,4-galacturonosyltransferase [EC:2.4.1.43]	-	-	-	gi|449434871|ref|XP_004135219.1|/0/PREDICTED: probable galacturonosyltransferase-like 9 [Cucumis sativus]
Csa3G483770	63.615	15.695	-2.01906	Down	0.932374	-	-	-	-	gi|700202935|gb|KGN58068.1|/3.81793e-125/hypothetical protein Csa_3G483770 [Cucumis sativus]
Csa1G435790	13.545	3.315	-2.03068	Down	0.858795	-	-	-	-	gi|449463899|ref|XP_004149668.1|/1.17202e-43/PREDICTED: protein TIFY 5A-like [Cucumis sativus]
Csa5G239640	41.525	9.93	-2.06411	Down	0.924075	K11699|1|0.0|1728|csv:101206946|RNA-dependent RNA polymerase [EC:2.7.7.48]	-	GO:0005488//binding;GO:0005488//binding	-	gi|525507284|ref|NP_001267682.1|/0/RNA-dependent RNA polymerase 1-like [Cucumis sativus]
Csa3G889770	111.14	26.5	-2.06831	Down	0.939608	K14299|1|7e-13|75.1|mdm:103418195|nucleoporin SEH1	-	-	-	gi|449437006|ref|XP_004136283.1|/7.63881e-146/PREDICTED: protein EXORDIUM-like 1 [Cucumis sativus]
Csa2G352430	29.14	6.88	-2.08252	Down	0.91217	K16670|1|2e-76|286|pda:103707639|homeobox protein Meis2;K15613|3|1e-55|218|mus:103981447|homeobox protein Meis1	-	-	-	gi|778670863|ref|XP_011649547.1|/7.00614e-175/PREDICTED: homeotic protein knotted-1 [Cucumis sativus]
Csa1G063490	15.055	3.505	-2.10276	Down	0.870941	-	-	-	-	gi|778658415|ref|XP_011652689.1|/5.99698e-64/PREDICTED: uncharacterized protein LOC105435046 [Cucumis sativus]
Csa5G146930	10.6	2.445	-2.11616	Down	0.832228	-	-	-	-	gi|778699182|ref|XP_011654674.1|/2.24755e-26/PREDICTED: uncharacterized protein LOC105435432 [Cucumis sativus]
Csa7G298820	72.44	16.485	-2.13563	Down	0.936051	-	-	-	-	gi|449443843|ref|XP_004139685.1|/0/PREDICTED: uncharacterized protein LOC101216228 [Cucumis sativus]
Csa5G636620	6.425	1.435	-2.16265	Down	0.74706	K02183|1|4e-90|330|csv:101211506|calmodulin	-	-	-	gi|449447635|ref|XP_004141573.1|/2.22268e-89/PREDICTED: probable calcium-binding protein CML30 [Cucumis sativus]
Csa3G837600	4.12	0.92	-2.16294	Down	0.649577	-	-	-	-	gi|700204546|gb|KGN59679.1|/1.23497e-24/hypothetical protein Csa_3G837600 [Cucumis sativus]
Csa1G002940	24.21	5.385	-2.16858	Down	0.905686	K03255|1|8e-13|73.9|mdm:103413520|protein TIF31;K02923|2|9e-11|67.0|pmum:103335319|large subunit ribosomal protein L38e;K04422|3|1e-09|63.5|tcc:TCM_038016|mitogen-activated protein kinase kinase kinase 13 [EC:2.7.11.25];K17604|5|9e-06|50.4|pop:POPTR_0025s00580g|zinc finger SWIM domain-containing protein 3	-	-	-	gi|449440620|ref|XP_004138082.1|/1.4195e-115/PREDICTED: uncharacterized protein LOC101222072 [Cucumis sativus]
Csa3G710870	7.585	1.67	-2.1833	Down	0.781345	K18835|1|2e-08|59.7|sly:101256276|WRKY transcription factor 2;K13424|2|7e-08|57.8|pvu:PHAVU_006G074600g|WRKY transcription factor 33	-	GO:0003677//DNA binding;GO:0001071//nucleic acid binding transcription factor activity;GO:0003677//DNA binding;GO:0001071//nucleic acid binding transcription factor activity	GO:0010467//gene expression;GO:0010467//gene expression	gi|700203527|gb|KGN58660.1|/4.91038e-143/hypothetical protein Csa_3G710870 [Cucumis sativus]
Csa3G119700	32.775	7.12	-2.20265	Down	0.91834	K16225|1|1e-15|84.7|crb:CARUB_v10025742mg|probable WRKY transcription factor 52;K13425|3|1e-14|81.3|jcu:105646044|WRKY transcription factor 22	-	-	-	gi|778676947|ref|XP_011650695.1|/1.63996e-171/PREDICTED: probable WRKY transcription factor 46 [Cucumis sativus]
Csa3G812790	43.285	9.28	-2.22167	Down	0.92693	-	-	-	-	gi|700204225|gb|KGN59358.1|/5.83929e-59/hypothetical protein Csa_3G812790 [Cucumis sativus]
Csa6G151630	12.335	2.625	-2.23237	Down	0.854948	-	-	-	-	gi|778713518|ref|XP_011657058.1|/1.9937e-143/PREDICTED: uncharacterized protein LOC105435801 [Cucumis sativus]
Csa2G382470	107.495	22.795	-2.23748	Down	0.9406	-	-	-	-	gi|700207854|gb|KGN62973.1|/4.54822e-19/hypothetical protein Csa_2G382470 [Cucumis sativus]
Csa4G064100	17.46	3.62	-2.26999	Down	0.887588	K08286|1|8e-79|295|tcc:TCM_030455|protein-serine/threonine kinase [EC:2.7.11.-]	-	GO:0004672//protein kinase activity;GO:0032559//adenyl ribonucleotide binding	GO:0006464//cellular protein modification process	gi|525507168|ref|NP_001267622.1|/0/protein kinase PINOID 2-like [Cucumis sativus]
Csa3G308190	28.815	5.955	-2.27465	Down	0.914372	K01876|1|3e-27|123|egr:104440434|aspartyl-tRNA synthetase [EC:6.1.1.12];K08332|2|1e-21|104|smo:SELMODRAFT_61948|vacuolar protein 8	-	GO:0016874//ligase activity	-	gi|449456206|ref|XP_004145841.1|/0/PREDICTED: U-box domain-containing protein 21 [Cucumis sativus]
Csa1G575180	22.525	4.435	-2.34452	Down	0.90571	K09422|1|2e-123|441|csv:101216625|myb proto-oncogene protein, plant	-	-	-	gi|449436058|ref|XP_004135811.1|/1.4147e-122/PREDICTED: transcription factor RAX2-like [Cucumis sativus]
Csa4G630010	331.885	65.175	-2.34829	Down	0.948125	K09286|1|1e-19|96.3|pmum:103326064|EREBP-like factor	-	-	-	gi|449456627|ref|XP_004146050.1|/3.42273e-52/PREDICTED: ethylene-responsive transcription factor 4 [Cucumis sativus]
Csa2G373500	3.48	0.67	-2.37685	Down	0.618848	-	-	-	-	gi|449461385|ref|XP_004148422.1|/1.73257e-94/PREDICTED: lachrymatory-factor synthase [Cucumis sativus]
Csa4G642460	34.385	6.575	-2.38672	Down	0.923808	-	-	-	-	gi|449447055|ref|XP_004141285.1|/4.15723e-123/PREDICTED: zinc finger protein ZAT10 [Cucumis sativus]
Csa5G167120	172.53	32.905	-2.39047	Down	0.946431	K09286|1|4e-114|410|csv:101221306|EREBP-like factor	-	-	-	gi|778700301|ref|XP_004143677.2|/2.41579e-113/PREDICTED: ethylene-responsive transcription factor ERF105 [Cucumis sativus]
Csa6G014510	9.5	1.79	-2.40797	Down	0.828067	-	-	-	-	gi|700190626|gb|KGN45830.1|/7.17931e-09/hypothetical protein Csa_6G014510 [Cucumis sativus]
Csa3G816710	233.54	43.145	-2.4364	Down	0.947738	-	-	-	-	gi|449437978|ref|XP_004136767.1|/1.74639e-122/PREDICTED: calmodulin-binding protein 25 [Cucumis sativus]
Csa6G010030	93.075	17.095	-2.44482	Down	0.942294	-	-	-	-	gi|778709480|ref|XP_011656406.1|/0/PREDICTED: nematode resistance protein-like HSPRO2 [Cucumis sativus]
Csa1G075060	83.795	15.145	-2.46802	Down	0.94164	K09286|1|3e-19|95.5|pop:POPTR_0001s40770g|EREBP-like factor	-	-	-	gi|449457841|ref|XP_004146656.1|/1.306e-93/PREDICTED: ethylene-responsive transcription factor 11 [Cucumis sativus]
Csa7G407620	9.615	1.71	-2.49129	Down	0.831672	-	-	-	-	gi|778728236|ref|XP_011659392.1|/4.41564e-77/PREDICTED: uncharacterized protein LOC105436177 [Cucumis sativus]
Csa3G179130	22.735	4.01	-2.50324	Down	0.908347	K09264|1|5e-41|166|csv:101212022|MADS-box transcription factor, plant	-	-	-	gi|700202190|gb|KGN57323.1|/2.23942e-47/hypothetical protein Csa_3G179130 [Cucumis sativus]
Csa1G526840	71.365	12.53	-2.50983	Down	0.940019	K13493|1|6e-89|328|aly:ARALYDRAFT_325212|cytokinin-N-glucosyltransferase [EC:2.4.1.-];K00699|3|5e-88|325|sly:101262190|glucuronosyltransferase [EC:2.4.1.17]	-	-	-	gi|449472366|ref|XP_004153571.1|/0/PREDICTED: UDP-glucose iridoid glucosyltransferase-like [Cucumis sativus]
Csa2G005340	55.99	9.76	-2.52022	Down	0.936414	-	-	-	-	gi|700205518|gb|KGN60637.1|/4.72732e-29/hypothetical protein Csa_2G005340 [Cucumis sativus]
Csa3G018320	18.205	3.15	-2.53091	Down	0.896346	K09286|1|1e-156|552|csv:101203172|EREBP-like factor	-	-	-	gi|449458980|ref|XP_004147224.1|/9.90278e-156/PREDICTED: ethylene-responsive transcription factor 6 [Cucumis sativus]
Csa4G008780	4.69	0.81	-2.53359	Down	0.697435	K10775|1|0.0|1266|csv:105434452|phenylalanine ammonia-lyase [EC:4.3.1.24]	GO:0044424	GO:0016840	GO:0006558//L-phenylalanine metabolic process	gi|778689757|ref|XP_011653013.1|/0/PREDICTED: phenylalanine ammonia-lyase-like [Cucumis sativus]
Csa2G408940	21.19	3.62	-2.54932	Down	0.905226	-	-	-	-	gi|659111874|ref|XP_008455953.1|/1.17617e-11/PREDICTED: uncharacterized protein LOC103496015 [Cucumis melo]
Csa6G445060	3.355	0.57	-2.55728	Down	0.616961	-	-	-	-	gi|700192937|gb|KGN48141.1|/1.83387e-41/hypothetical protein Csa_6G445060 [Cucumis sativus]
Csa1G168920	184.665	31.305	-2.56045	Down	0.947544	K12581|1|4e-163|573|csv:101210423|CCR4-NOT transcription complex subunit 7/8	GO:0043231//intracellular membrane-bounded organelle	GO:0005488//binding;GO:0000175//3'-5'-exoribonuclease activity	-	gi|449443480|ref|XP_004139505.1|/2.93084e-162/PREDICTED: probable CCR4-associated factor 1 homolog 11 [Cucumis sativus]
Csa1G435760	4.465	0.71	-2.65277	Down	0.691072	K09840|1|0.0|1145|csv:101204647|9-cis-epoxycarotenoid dioxygenase [EC:1.13.11.51]	-	-	-	gi|449463907|ref|XP_004149672.1|/0/PREDICTED: probable 9-cis-epoxycarotenoid dioxygenase NCED5, chloroplastic [Cucumis sativus]
Csa3G779010	83.47	13.085	-2.67334	Down	0.94377	K08488|1|9e-24|110|ath:AT1G32270|syntaxin 7	-	-	-	gi|449437456|ref|XP_004136508.1|/1.92915e-114/PREDICTED: protein YLS9 [Cucumis sativus]
Csa7G049230	122.795	16.545	-2.89178	Down	0.94856	K09286|1|1e-26|119|eus:EUTSA_v10003431mg|EREBP-like factor	-	-	-	gi|449438123|ref|XP_004136839.1|/1.07989e-92/PREDICTED: ethylene-responsive transcription factor 4-like [Cucumis sativus]
Csa1G062340	8.02	1.02	-2.97503	Down	0.817614	-	-	-	-	gi|778664863|ref|XP_011648421.1|/3.64495e-21/PREDICTED: glycine-rich cell wall structural protein [Cucumis sativus]
Csa4G188940	3.34	0.415	-3.00866	Down	0.633172	-	-	-	-	gi|778692446|ref|XP_004149121.2|/0/PREDICTED: uncharacterized protein LOC101222504 [Cucumis sativus]
Csa3G807350	4.725	0.585	-3.01381	Down	0.716114	-	-	-	-	gi|700204172|gb|KGN59305.1|/6.17736e-57/hypothetical protein Csa_3G807350 [Cucumis sativus]
Csa3G116840	5.435	0.67	-3.02005	Down	0.745197	K01062|1|4e-28|126|smo:SELMODRAFT_441340|platelet-activating factor acetylhydrolase [EC:3.1.1.47];K10398|5|2e-15|84.7|cam:101496413|kinesin family member 11	-	-	-	gi|700201214|gb|KGN56347.1|/0/hypothetical protein Csa_3G116840 [Cucumis sativus]
Csa3G123180	22.215	2.595	-3.09773	Down	0.91534	-	-	-	-	gi|449433101|ref|XP_004134336.1|/2.81134e-89/PREDICTED: BON1-associated protein 2-like [Cucumis sativus]
Csa1G530120	3.39	0.375	-3.17632	Down	0.642028	K02941|1|1e-137|489|csv:101210283|large subunit ribosomal protein LP0	-	-	-	gi|449455034|ref|XP_004145258.1|/9.21334e-137/PREDICTED: 60S acidic ribosomal protein P0-like [Cucumis sativus]
Csa7G237300	10.2	1.075	-3.24616	Down	0.856206	-	-	-	-	gi|778725970|ref|XP_011659032.1|/5.90509e-19/PREDICTED: cysteine-rich and transmembrane domain-containing protein A-like [Cucumis sativus]
Csa5G292260	10.45	1.07	-3.28782	Down	0.859545	-	-	-	-	gi|700195692|gb|KGN50869.1|/3.53122e-32/hypothetical protein Csa_5G292260 [Cucumis sativus]
Csa5G155450	3.53	0.355	-3.31378	Down	0.65519	K14297|1|2e-07|56.2|zma:103640102|nuclear pore complex protein Nup98-Nup96	-	-	-	gi|449452358|ref|XP_004143926.1|/6.97341e-128/PREDICTED: protein P21-like [Cucumis sativus]
Csa6G505860	2.81	0.26	-3.43399	Down	0.600774	K18490|1|2e-09|63.5|pda:103701110|homeobox protein OTX2;K01535|2|3e-09|63.2|obr:102715415|H+-transporting ATPase [EC:3.6.3.6]	-	-	-	gi|449434164|ref|XP_004134866.1|/5.73758e-117/PREDICTED: protein WUSCHEL [Cucumis sativus]
Csa1G597730	57.225	4.375	-3.70929	Down	0.948875	K09286|1|1e-21|103|vvi:100245542|EREBP-like factor	-	-	-	gi|449452608|ref|XP_004144051.1|/1.14199e-104/PREDICTED: ethylene-responsive transcription factor ERF017 [Cucumis sativus]
Csa1G001360	7.94	0.535	-3.89153	Down	0.83397	K15400|1|0.0|868|csv:101210256|omega-hydroxypalmitate O-feruloyl transferase [EC:2.3.1.188]	-	GO:0016747//transferase activity, transferring acyl groups other than amino-acyl groups	-	gi|449440522|ref|XP_004138033.1|/0/PREDICTED: omega-hydroxypalmitate O-feruloyl transferase [Cucumis sativus]
Csa6G298480	7.165	0.475	-3.91497	Down	0.818606	K00434|1|3e-133|474|csv:101221563|L-ascorbate peroxidase [EC:1.11.1.11]	-	GO:0005506//iron ion binding;GO:0016209//antioxidant activity	GO:0008152//metabolic process;GO:0006950//response to stress	gi|778714416|ref|XP_011657233.1|/1.98589e-132/PREDICTED: L-ascorbate peroxidase, cytosolic [Cucumis sativus]
Csa3G180260	5.66	0.37	-3.9352	Down	0.77445	K09286|1|4e-111|400|csv:101220749|EREBP-like factor	-	-	-	gi|449446069|ref|XP_004140794.1|/2.68024e-110/PREDICTED: dehydration-responsive element-binding protein 1A [Cucumis sativus]
Csa3G207390	52.385	2.705	-4.27545	Down	0.95294	K09286|1|4e-17|89.0|egr:104419520|EREBP-like factor	-	-	-	gi|449446085|ref|XP_004140802.1|/1.5439e-115/PREDICTED: ethylene-responsive transcription factor ERF109 [Cucumis sativus]
Csa1G649550	14.36	0.675	-4.41102	Down	0.906242	K07437|1|0.0|731|tcc:TCM_039935|cytochrome P450, family 26, subfamily A	-	GO:0016709//oxidoreductase activity, acting on paired donors, with incorporation or reduction of molecular oxygen, NAD(P)H as one donor, and incorporation of one atom of oxygen;GO:0005506//iron ion binding	GO:0008152//metabolic process	gi|449442637|ref|XP_004139087.1|/0/PREDICTED: beta-amyrin 28-oxidase [Cucumis sativus]
Csa7G073700	6.115	0.225	-4.76436	Down	0.804283	K09286|1|5e-16|85.1|sot:102594588|EREBP-like factor	-	-	-	gi|778725119|ref|XP_004137113.2|/7.54143e-98/PREDICTED: ethylene-responsive transcription factor ERF109-like [Cucumis sativus]
Csa3G850670	3.85	0.125	-4.94486	Down	0.709364	-	-	-	-	gi|700204730|gb|KGN59863.1|/5.86948e-117/hypothetical protein Csa_3G850670 [Cucumis sativus]
Csa1G039830	35.535	1.14	-4.96213	Down	0.953061	K00517|1|0.0|655|mdm:103402809|	-	-	-	gi|449439659|ref|XP_004137603.1|/0/PREDICTED: cytochrome P450 78A5 [Cucumis sativus]
Csa7G044280	2.815	0.085	-5.04953	Down	0.635253	K08770|1|6e-126|450|csv:101202926|ubiquitin C	-	-	-	gi|449453682|ref|XP_004144585.1|/4.07701e-125/PREDICTED: uncharacterized protein LOC101202926 [Cucumis sativus]
Csa1G589710	201.3	5.845	-5.106	Down	0.972345	K14861|1|7e-14|79.3|brp:103860367|nucleolar pre-ribosomal-associated protein 1;K07936|4|1e-07|58.5|zma:103637360|GTP-binding nuclear protein Ran	-	-	-	gi|449452530|ref|XP_004144012.1|/0/PREDICTED: putative nuclease HARBI1 [Cucumis sativus]
Csa3G782630	16.205	0.43	-5.23596	Down	0.925163	K01876|1|8e-24|112|egr:104440434|aspartyl-tRNA synthetase [EC:6.1.1.12];K08332|2|5e-20|99.4|smo:SELMODRAFT_61948|vacuolar protein 8;K10260|4|9e-12|72.0|cre:CHLREDRAFT_205525|F-box and WD-40 domain protein 7	-	-	-	gi|449437474|ref|XP_004136517.1|/0/PREDICTED: E3 ubiquitin-protein ligase PUB23-like [Cucumis sativus]
Csa2G317420	6.585	0.145	-5.50506	Down	0.830317	K03231|1|1e-80|300|mtr:MTR_1g101870|elongation factor 1-alpha;K13254|2|5e-49|195|obr:102705640|spastin [EC:3.6.4.3]	-	GO:0032559//adenyl ribonucleotide binding;GO:0042623//ATPase activity, coupled	-	gi|700207066|gb|KGN62185.1|/0/hypothetical protein Csa_2G317420 [Cucumis sativus]
Csa2G292230	4.86	0.06	-6.33985	Down	0.784176	K14328|1|1e-13|77.8|mtr:MTR_3g005510|regulator of nonsense transcripts 3;K09142|5|5e-06|52.8|atr:18440904|uncharacterized protein	-	-	-	gi|700206923|gb|KGN62042.1|/0/hypothetical protein Csa_2G292230 [Cucumis sativus]
Csa4G046070	3.9	0.045	-6.43741	Down	0.738616	K08900|1|0.0|920|csv:101217052|mitochondrial chaperone BCS1	-	-	-	gi|449457628|ref|XP_004146550.1|/0/PREDICTED: probable mitochondrial chaperone BCS1-B [Cucumis sativus]
Csa1G022510	35.285	0.295	-6.9022	Down	0.976434	-	-	-	-	gi|700208716|gb|KGN63812.1|/5.94944e-90/hypothetical protein Csa_1G022510 [Cucumis sativus]
Csa6G326930	90.29	0.625	-7.17457	Down	0.991338	K00430|1|0.0|658|csv:101205763|peroxidase [EC:1.11.1.7]	-	GO:0005506//iron ion binding;GO:0003824//catalytic activity;GO:0016209//antioxidant activity	GO:0008152//metabolic process;GO:0006950//response to stress	gi|700192248|gb|KGN47452.1|/0/hypothetical protein Csa_6G326930 [Cucumis sativus]
Csa2G004710	2.885	0.01	-8.17243	Down	0.674183	-	-	-	-	gi|700205503|gb|KGN60622.1|/2.49855e-22/hypothetical protein Csa_2G004710 [Cucumis sativus]
Csa5G155570	3.24	0.01	-8.33985	Down	0.703315	K09286|1|2e-48|192|sot:102577707|EREBP-like factor	-	-	-	gi|449452372|ref|XP_004143933.1|/1.8773e-120/PREDICTED: dehydration-responsive element-binding protein 1E [Cucumis sativus]
Csa1G703040	3.27	0.01	-8.35315	Down	0.705807	K10706|1|4e-26|116|csv:101214715|senataxin [EC:3.6.4.-]	-	-	-	gi|700210227|gb|KGN65323.1|/7.99633e-37/hypothetical protein Csa_1G325370 [Cucumis sativus]
Csa1G325370	3.27	0.01	-8.35315	Down	0.705807	K10706|1|4e-26|116|csv:101214715|senataxin [EC:3.6.4.-]	-	-	-	gi|700210227|gb|KGN65323.1|/7.99633e-37/hypothetical protein Csa_1G325370 [Cucumis sativus]
Csa7G419620	6.38	0.01	-9.31741	Down	0.847714	K13436|1|1e-10|65.5|cmo:103499978|pto-interacting protein 1 [EC:2.7.11.1]	-	-	-	gi|700189833|gb|KGN45066.1|/1.78812e-23/hypothetical protein Csa_7G419620 [Cucumis sativus]
Csa1G014410	6.63	0.01	-9.37287	Down	0.854996	-	-	-	-	gi|700208648|gb|KGN63744.1|/3.57575e-08/hypothetical protein Csa_1G014410 [Cucumis sativus]
Csa5G148500	6.665	0.01	-9.38046	Down	0.855916	K10960|1|6e-60|231|atr:18422248|geranylgeranyl reductase [EC:1.3.1.83];K00679|2|1e-45|184|cic:CICLE_v10027727mg|phospholipid:diacylglycerol acyltransferase [EC:2.3.1.158];K01188|3|3e-39|163|aly:ARALYDRAFT_316517|beta-glucosidase [EC:3.2.1.21];K01206|4|2e-21|103|tcc:TCM_010576|alpha-L-fucosidase [EC:3.2.1.51];K10396|5|1e-19|97.8|pper:PRUPE_ppa001667mg|kinesin family member 5	-	GO:0016787//hydrolase activity	GO:0044238//primary metabolic process	gi|778699209|ref|XP_004143942.2|/0/PREDICTED: GDSL esterase/lipase At5g41890 [Cucumis sativus]
Csa1G662770	13.37	0.01	-10.3848	Down	0.937527	K01184|1|0.0|744|csv:101210846|polygalacturonase [EC:3.2.1.15]	-	GO:0004553//hydrolase activity, hydrolyzing O-glycosyl compounds	GO:0008152//metabolic process	gi|449449695|ref|XP_004142600.1|/0/PREDICTED: polygalacturonase-like [Cucumis sativus]
Csa5G257700	0.01	5.085	8.9901	Up	0.804041	-	-	-	-	gi|700195601|gb|KGN50778.1|/5.17366e-98/hypothetical protein Csa_5G257700 [Cucumis sativus]
Csa2G023910	0.01	2.625	8.03617	Up	0.649891	K15718|1|4e-22|103|csv:101207163|linoleate 9S-lipoxygenase [EC:1.13.11.58]	-	GO:0046914//transition metal ion binding;GO:0016702//oxidoreductase activity, acting on single donors with incorporation of molecular oxygen, incorporation of two atoms of oxygen	GO:0006633//fatty acid biosynthetic process	gi|700205805|gb|KGN60924.1|/6.09599e-24/hypothetical protein Csa_2G023910 [Cucumis sativus]
Csa7G419630	0.27	53.575	7.63246	Up	0.987128	-	-	-	-	gi|449436363|ref|XP_004135962.1|/6.77636e-60/PREDICTED: uncharacterized protein LOC101214133 [Cucumis sativus]
Csa7G419640	0.355	41.015	6.85219	Up	0.979676	K08341|1|2e-64|243|csv:101213890|GABA(A) receptor-associated protein	-	-	-	gi|449436361|ref|XP_004135961.1|/1.74485e-63/PREDICTED: autophagy-related protein 8i [Cucumis sativus]
Csa7G420160	0.195	15.715	6.33252	Up	0.940455	K13436|1|3e-141|501|csv:101215263|pto-interacting protein 1 [EC:2.7.11.1]	-	GO:0004702//receptor signaling protein serine/threonine kinase activity;GO:0032559//adenyl ribonucleotide binding	GO:0006464//cellular protein modification process	gi|778728406|ref|XP_011659415.1|/1.93216e-140/PREDICTED: probable receptor-like protein kinase At2g47060 [Cucumis sativus]
CsaUNG012530	0.455	18.76	5.36565	Up	0.935737	-	-	-	-	gi|449470525|ref|XP_004152967.1|/2.29911e-47/PREDICTED: thionin-like protein 2 [Cucumis sativus]
Csa1G051580	1.855	53.55	4.8514	Up	0.959642	K09264|1|1e-10|65.5|aly:ARALYDRAFT_890115|MADS-box transcription factor, plant	GO:0043231//intracellular membrane-bounded organelle	GO:0003677//DNA binding;GO:0001071//nucleic acid binding transcription factor activity	GO:0006351//transcription, DNA-templated	gi|449454816|ref|XP_004145150.1|/1.27408e-66/PREDICTED: truncated transcription factor CAULIFLOWER D-like isoform X2 [Cucumis sativus]
Csa1G687630	1.17	26.985	4.52758	Up	0.94014	K13030|1|4e-101|369|sbi:SORBI_01g001220|cyanohydrin beta-glucosyltransferase [EC:2.4.1.85];K13691|4|1e-65|251|pper:PRUPE_ppa005475mg|pathogen-inducible salicylic acid glucosyltransferase [EC:2.4.1.-]	-	GO:0016758//transferase activity, transferring hexosyl groups	-	gi|449449567|ref|XP_004142536.1|/0/PREDICTED: 7-deoxyloganetin glucosyltransferase-like [Cucumis sativus]
Csa3G180440	0.225	4.005	4.15381	Up	0.704791	K16223|1|1e-55|216|dosa:Os06t0157700-00|protein FLOWERING LOCUS T	-	-	-	gi|525507244|ref|NP_001267660.1|/4.47555e-96/CEN-like protein 1-like [Cucumis sativus]
Csa1G488740	0.33	4.48	3.76296	Up	0.722066	K09422|1|1e-63|241|csv:101220321|myb proto-oncogene protein, plant	-	-	-	gi|778661351|ref|XP_004151034.2|/1.10903e-62/PREDICTED: myb-related protein 305-like [Cucumis sativus]
Csa3G135120	0.35	4.595	3.71464	Up	0.726833	K14516|1|5e-97|353|csv:101210326|ethylene-responsive transcription factor 1	-	-	GO:0006351//transcription, DNA-templated	gi|449432562|ref|XP_004134068.1|/3.32225e-96/PREDICTED: ethylene-responsive transcription factor 1B [Cucumis sativus]
Csa4G414910	0.67	5.39	3.00805	Up	0.7436	K03046|1|2e-40|164|csv:3429304|DNA-directed RNA polymerase subunit beta' [EC:2.7.7.6]	GO:0009536//plastid	GO:0034062//RNA polymerase activity;GO:0003676//nucleic acid binding	GO:0010467//gene expression	gi|700199484|gb|KGN54642.1|/2.44897e-49/hypothetical protein Csa_4G414910 [Cucumis sativus]
Csa2G169690	0.445	3.485	2.96928	Up	0.642149	-	-	-	-	gi|778668598|ref|XP_011649123.1|/1.43137e-49/PREDICTED: late embryogenesis abundant protein D-7 [Cucumis sativus]
Csa7G039790	4.19	31.08	2.89096	Up	0.926325	K16040|1|5e-115|414|vvi:100233030|trans-resveratrol di-O-methyltransferase [EC:2.1.1.240];K13262|2|9e-98|357|vvi:100243529|isoflavone-7-O-methyltransferase [EC:2.1.1.150];K13259|3|2e-86|319|gmx:100807589|2,7,4'-trihydroxyisoflavanone 4'-O-methyltransferase / isoflavone 4'-O-methyltransferase [EC:2.1.1.212 2.1.1.46]	-	GO:0008171//O-methyltransferase activity	-	gi|778723662|ref|XP_004151735.2|/0/PREDICTED: trans-resveratrol di-O-methyltransferase [Cucumis sativus]
Csa2G285890	0.64	4.33	2.75822	Up	0.68708	K10863|1|9e-15|80.5|aly:ARALYDRAFT_486946|aprataxin [EC:3.-.-.-];K16189|3|2e-09|63.2|mus:103989881|phytochrome-interacting factor 4;K12126|4|2e-09|62.8|sbi:SORBI_09g003090|phytochrome-interacting factor 3	-	-	-	gi|700206886|gb|KGN62005.1|/3.53537e-102/hypothetical protein Csa_2G285890 [Cucumis sativus]
Csa1G002810	1.335	8.6	2.6875	Up	0.821728	K07304|1|5e-102|370|csv:101219789|peptide-methionine (S)-S-oxide reductase [EC:1.8.4.11]	-	GO:0016671//oxidoreductase activity, acting on a sulfur group of donors, disulfide as acceptor	GO:0043412//macromolecule modification	gi|449440600|ref|XP_004138072.1|/3.09719e-101/PREDICTED: peptide methionine sulfoxide reductase-like [Cucumis sativus]
Csa2G139860	0.955	5.87	2.61979	Up	0.74873	K10717|1|1e-57|224|eus:EUTSA_v10018406mg|cytokinin trans-hydroxylase	-	-	-	gi|700206365|gb|KGN61484.1|/0/hypothetical protein Csa_2G139860 [Cucumis sativus]
Csa6G517000	0.94	5.16	2.45664	Up	0.715219	-	-	-	-	gi|700193988|gb|KGN49192.1|/1.67363e-21/hypothetical protein Csa_6G517000 [Cucumis sativus]
Csa1G488750	0.825	4.34	2.39523	Up	0.673675	K09422|1|1e-44|178|csv:101220321|myb proto-oncogene protein, plant	-	-	-	gi|700210579|gb|KGN65675.1|/2.48055e-46/hypothetical protein Csa_1G488750 [Cucumis sativus]
Csa6G010000	6.39	33.525	2.39135	Up	0.922986	K13065|1|2e-31|137|crb:CARUB_v10011977mg|shikimate O-hydroxycinnamoyltransferase [EC:2.3.1.133]	-	GO:0016747//transferase activity, transferring acyl groups other than amino-acyl groups	-	gi|449441602|ref|XP_004138571.1|/0/PREDICTED: uncharacterized acetyltransferase At3g50280 [Cucumis sativus]
Csa3G733290	1.115	5.355	2.26384	Up	0.713816	K06700|1|4e-13|73.6|tcc:TCM_021825|proteasome inhibitor subunit 1 (PI31)	-	-	-	gi|449439960|ref|XP_004137753.1|/2.2113e-82/PREDICTED: uncharacterized protein LOC101220657 [Cucumis sativus]
Csa6G421630	8.03	37.685	2.23052	Up	0.923034	K05933|1|3e-137|488|csv:101209525|aminocyclopropanecarboxylate oxidase [EC:1.14.17.4]	-	GO:0043169//cation binding;GO:0019842//vitamin binding;GO:0016641//oxidoreductase activity, acting on the CH-NH2 group of donors, oxygen as acceptor	GO:0003006//developmental process involved in reproduction;GO:0009692//ethylene metabolic process	gi|700192765|gb|KGN47969.1|/2.01501e-136/hypothetical protein Csa_6G421630 [Cucumis sativus]
Csa4G639110	0.945	3.985	2.07619	Up	0.635834	-	-	-	-	gi|700200014|gb|KGN55172.1|/3.15757e-57/hypothetical protein Csa_4G639110 [Cucumis sativus]
Csa1G614650	1.25	5.145	2.04124	Up	0.694532	K16818|1|1e-72|274|atr:18428292|phospholipase A1 [EC:3.1.1.32]	-	-	-	gi|778663679|ref|XP_011660136.1|/0/PREDICTED: phospholipase A1-Igamma3, chloroplastic [Cucumis sativus]
Csa7G420150	1.59	6.39	2.00679	Up	0.737672	-	-	-	-	gi|700189837|gb|KGN45070.1|/8.1946e-45/hypothetical protein Csa_7G420150 [Cucumis sativus]
Csa2G123610	8.1	32.335	1.9971	Up	0.914154	-	-	-	-	gi|700206331|gb|KGN61450.1|/6.30442e-37/hypothetical protein Csa_2G123610 [Cucumis sativus]
Csa2G416830	4.455	16.855	1.91968	Up	0.874183	-	-	-	-	gi|700208125|gb|KGN63244.1|/5.19844e-20/hypothetical protein Csa_2G416830 [Cucumis sativus]
Csa1G185110	1.97	7.44	1.91711	Up	0.762618	-	-	-	-	-
Csa5G606780	106.545	398.655	1.90368	Up	0.941568	-	-	-	-	gi|659091256|ref|XP_008446454.1|/6.23106e-94/PREDICTED: protein CRABS CLAW [Cucumis melo]
Csa1G575020	1.475	5.47	1.89083	Up	0.696346	K08333|1|3e-58|223|cmo:103492269|phosphoinositide-3-kinase, regulatory subunit 4 [EC:2.7.11.1]	-	-	-	gi|700211090|gb|KGN66186.1|/4.76003e-61/hypothetical protein Csa_1G575020 [Cucumis sativus]
Csa1G596490	1.415	4.835	1.77271	Up	0.659473	-	-	-	-	gi|700211203|gb|KGN66299.1|/6.7693e-36/hypothetical protein Csa_1G596490 [Cucumis sativus]
Csa3G047730	3.305	11.12	1.75043	Up	0.821195	K13066|1|6e-63|238|csv:101205290|caffeic acid 3-O-methyltransferase [EC:2.1.1.68]	-	GO:0005515//protein binding;GO:0008168//methyltransferase activity	GO:0006730//one-carbon metabolic process	gi|778675782|ref|XP_004148264.2|/5.50795e-62/PREDICTED: caffeic acid 3-O-methyltransferase [Cucumis sativus]
Csa1G542510	10.25	34.42	1.74762	Up	0.909485	K16219|1|3e-20|99.0|tcc:TCM_027003|protein N-terminal methyltransferase [EC:2.1.1.244]	-	GO:0030246//carbohydrate binding	-	gi|449435552|ref|XP_004135559.1|/2.69827e-135/PREDICTED: uncharacterized protein PHLOEM PROTEIN 2-LIKE A4-like [Cucumis sativus]
Csa7G433360	1.28	4.265	1.7364	Up	0.626421	-	-	-	-	gi|700190074|gb|KGN45307.1|/1.08597e-49/hypothetical protein Csa_7G433360 [Cucumis sativus]
Csa1G572420	2.115	7.01	1.72876	Up	0.736608	K14490|1|1e-84|311|csv:101213011|histidine-containing phosphotransfer peotein	-	GO:0016628//oxidoreductase activity, acting on the CH-CH group of donors, NAD or NADP as acceptor;GO:0060089	GO:0008152//metabolic process;GO:0007165//signal transduction	gi|449435714|ref|XP_004135639.1|/6.68115e-84/PREDICTED: histidine-containing phosphotransfer protein 1-like [Cucumis sativus]
Csa1G471470	1.855	5.625	1.60043	Up	0.678829	K00051|1|3e-14|77.4|cmo:103489426|malate dehydrogenase (NADP+) [EC:1.1.1.82]	GO:0009536//plastid	GO:0016615//malate dehydrogenase activity	GO:0043648//dicarboxylic acid metabolic process;GO:0044238//primary metabolic process	gi|700210536|gb|KGN65632.1|/5.82989e-35/hypothetical protein Csa_1G471470 [Cucumis sativus]
Csa2G055570	5.755	17.305	1.5883	Up	0.860803	-	GO:0009536//plastid	-	-	gi|700206001|gb|KGN61120.1|/2.12415e-45/hypothetical protein Csa_2G055570 [Cucumis sativus]
Csa3G171730	1.62	4.855	1.58348	Up	0.642802	-	-	-	-	gi|700202083|gb|KGN57216.1|/7.65732e-35/hypothetical protein Csa_3G171730 [Cucumis sativus]
Csa3G733980	1.65	4.905	1.57179	Up	0.642657	K08835|1|5e-13|75.5|jcu:105632224|serine/threonine-protein kinase OSR1/STK39 [EC:2.7.11.1]	-	-	-	gi|700203711|gb|KGN58844.1|/1.23686e-117/hypothetical protein Csa_3G733980 [Cucumis sativus]
Csa6G091830	6.97	20.55	1.55991	Up	0.872417	K09286|1|8e-19|93.6|ath:AT1G43160|EREBP-like factor	-	-	-	gi|700191206|gb|KGN46410.1|/2.9048e-56/hypothetical protein Csa_6G091830 [Cucumis sativus]
Csa3G040850	3.095	9.08	1.55275	Up	0.769707	K15803|1|0.0|671|csv:101207046|(-)-germacrene D synthase [EC:4.2.3.22 4.2.3.75]	-	-	-	gi|778675681|ref|XP_011650452.1|/0/PREDICTED: (-)-germacrene D synthase-like [Cucumis sativus]
Csa3G115040	2.355	6.865	1.54353	Up	0.712896	K16222|1|8e-20|97.8|brp:103855006|Dof zinc finger protein DOF5.5	-	GO:0005488//binding	-	gi|449432966|ref|XP_004134269.1|/9.90336e-106/PREDICTED: dof zinc finger protein DOF5.7 [Cucumis sativus]
Csa6G022340	1.92	5.595	1.54303	Up	0.667723	K13899|1|2e-59|227|csv:101210092|cystatin-C	-	GO:0030414//peptidase inhibitor activity	-	gi|449441532|ref|XP_004138536.1|/1.6921e-58/PREDICTED: cysteine proteinase inhibitor B [Cucumis sativus]
Csa1G467100	12.005	34.13	1.50741	Up	0.897024	K09264|1|1e-128|459|csv:101205366|MADS-box transcription factor, plant	GO:0043231//intracellular membrane-bounded organelle	GO:0003677//DNA binding;GO:0001071//nucleic acid binding transcription factor activity	GO:0006351//transcription, DNA-templated	gi|525507236|ref|NP_001267656.1|/6.88411e-128/floral homeotic protein AGAMOUS-like [Cucumis sativus]
Csa6G510910	1.565	4.425	1.49951	Up	0.606872	-	-	-	-	gi|700193820|gb|KGN49024.1|/4.33806e-30/hypothetical protein Csa_6G510910 [Cucumis sativus]
Csa2G027460	13.65	38.395	1.49202	Up	0.900823	K15718|1|1e-40|164|csv:105434408|linoleate 9S-lipoxygenase [EC:1.13.11.58]	-	GO:0046914//transition metal ion binding;GO:0016702//oxidoreductase activity, acting on single donors with incorporation of molecular oxygen, incorporation of two atoms of oxygen	GO:0006633//fatty acid biosynthetic process	gi|700205814|gb|KGN60933.1|/4.09508e-44/Lipoxygenase [Cucumis sativus]
Csa1G665900	12.06	33.85	1.48893	Up	0.895814	K03320|1|2e-85|315|cit:102627368|ammonium transporter, Amt family;K07573|3|5e-82|304|vvi:100263947|exosome complex component CSL4	-	-	-	gi|449449589|ref|XP_004142547.1|/6.60645e-126/PREDICTED: uncharacterized protein LOC101217511 [Cucumis sativus]
Csa6G501990	6.51	18.215	1.4844	Up	0.856376	K09338|1|4e-97|354|csv:101216890|homeobox-leucine zipper protein	-	-	-	gi|449451501|ref|XP_004143500.1|/2.444e-96/PREDICTED: homeobox-leucine zipper protein ATHB-40 [Cucumis sativus]
Csa5G333030	3.415	9.155	1.42267	Up	0.759497	K04505|1|3e-30|130|csv:101213290|presenilin 1 [EC:3.4.23.-]	-	-	-	gi|700195745|gb|KGN50922.1|/3.49674e-32/hypothetical protein Csa_5G333030 [Cucumis sativus]
Csa5G608570	4.355	11.59	1.41214	Up	0.799202	-	-	-	-	gi|700196892|gb|KGN52069.1|/3.28983e-46/hypothetical protein Csa_5G608570 [Cucumis sativus]
Csa1G569140	5.235	13.89	1.40779	Up	0.82376	-	-	-	-	gi|700210940|gb|KGN66036.1|/3.61796e-82/hypothetical protein Csa_1G569140 [Cucumis sativus]
Csa4G190010	1.76	4.665	1.4063	Up	0.610211	K13065|1|1e-68|257|csv:101202947|shikimate O-hydroxycinnamoyltransferase [EC:2.3.1.133]	-	GO:0016740//transferase activity	-	gi|700198771|gb|KGN53929.1|/1.15741e-67/hypothetical protein Csa_4G190010 [Cucumis sativus]
Csa1G580750	11.72	31	1.4033	Up	0.888459	K01762|1|0.0|848|csv:101217331|1-aminocyclopropane-1-carboxylate synthase [EC:4.4.1.14]	-	GO:0016740//transferase activity;GO:0048037//cofactor binding;GO:0016846//carbon-sulfur lyase activity	GO:0008652//cellular amino acid biosynthetic process	gi|778662862|ref|XP_004135814.2|/0/PREDICTED: 1-aminocyclopropane-1-carboxylate synthase 7 [Cucumis sativus]
Csa3G247880	4.425	11.655	1.3972	Up	0.798742	K03539|1|8e-13|74.7|bdi:100830772|ribonuclease P/MRP protein subunit RPP1 [EC:3.1.26.5]	-	-	-	gi|449455756|ref|XP_004145617.1|/2.07397e-142/PREDICTED: zinc finger protein CONSTANS-LIKE 1 [Cucumis sativus]
Csa1G535800	9.945	25.935	1.38286	Up	0.878418	-	-	-	-	gi|449475108|ref|XP_004154377.1|/0/PREDICTED: uncharacterized protein LOC101217326 [Cucumis sativus]
Csa3G625110	2.09	5.44	1.3801	Up	0.644036	-	-	-	-	gi|700203212|gb|KGN58345.1|/3.55439e-24/hypothetical protein Csa_3G625110 [Cucumis sativus]
Csa6G490110	1.905	4.905	1.36446	Up	0.616526	K08233|1|9e-56|217|crb:CARUB_v10023802mg|polyneuridine-aldehyde esterase [EC:3.1.1.78]	-	-	-	gi|449448354|ref|XP_004141931.1|/2.31883e-153/PREDICTED: methylesterase 10 [Cucumis sativus]
Csa3G852470	3.53	9.06	1.35984	Up	0.750448	K13126|1|6e-10|65.5|fve:101312606|polyadenylate-binding protein;K02437|2|1e-07|58.2|pxb:103941124|glycine cleavage system H protein;K00162|3|4e-07|56.2|obr:102719045|pyruvate dehydrogenase E1 component beta subunit [EC:1.2.4.1];K05941|4|2e-06|53.9|mdm:103435918|glutathione gamma-glutamylcysteinyltransferase [EC:2.3.2.15]	-	-	-	gi|449460145|ref|XP_004147806.1|/2.08843e-173/PREDICTED: NAC domain-containing protein 72-like isoform X2 [Cucumis sativus]
Csa1G575060	2.58	6.465	1.32528	Up	0.676022	-	-	-	-	gi|449436054|ref|XP_004135809.1|/2.06188e-59/PREDICTED: uncharacterized protein LOC101216138 [Cucumis sativus]
Csa6G503370	5.065	12.675	1.32335	Up	0.803073	K08241|1|0.0|678|csv:101202849|jasmonate O-methyltransferase [EC:2.1.1.141]	-	GO:0016741	GO:0006730//one-carbon metabolic process	gi|525507278|ref|NP_001267679.1|/0/salicylate O-methyltransferase-like [Cucumis sativus]
Csa2G357340	13.905	34.27	1.30134	Up	0.88691	K02183|1|4e-11|66.6|rcu:RCOM_0470400|calmodulin;K13448|2|4e-09|60.1|jcu:105641945|calcium-binding protein CML	-	-	-	gi|700207392|gb|KGN62511.1|/1.14793e-46/hypothetical protein Csa_2G357340 [Cucumis sativus]
Csa4G652780	3.18	7.8	1.29445	Up	0.711033	-	-	-	-	gi|700200308|gb|KGN55466.1|/1.23722e-37/hypothetical protein Csa_4G652780 [Cucumis sativus]
Csa2G190790	33.67	82.08	1.28557	Up	0.911323	K02710|1|2e-15|81.3|pda:8890483|photosystem II PsbI protein;K02712|3|2e-14|77.4|mtr:MTR_4g034830|photosystem II PsbK protein	GO:0016020//membrane;GO:0009536//plastid	-	-	gi|700206503|gb|KGN61622.1|/1.80366e-68/hypothetical protein Csa_2G190790 [Cucumis sativus]
Csa6G518270	10.76	25.745	1.25861	Up	0.869127	K01535|1|2e-21|103|obr:102715415|H+-transporting ATPase [EC:3.6.3.6];K18490|2|3e-21|103|pda:103701110|homeobox protein OTX2	-	-	-	gi|449433782|ref|XP_004134676.1|/1.29077e-159/PREDICTED: WUSCHEL-related homeobox 9 isoform X1 [Cucumis sativus]
Csa1G278500	15.835	37.635	1.24896	Up	0.887636	-	-	-	-	gi|778660326|ref|XP_004146660.2|/7.80546e-08/PREDICTED: glycine-rich cell wall structural protein 2 [Cucumis sativus]
Csa2G370560	5.335	12.665	1.24729	Up	0.794895	K13422|1|3e-10|65.9|tcc:TCM_015640|transcription factor MYC2	-	-	-	gi|778671849|ref|XP_011649695.1|/5.73553e-134/PREDICTED: transcription factor bHLH30-like [Cucumis sativus]
CsaUNG024230	12.05	28.345	1.23406	Up	0.873458	K02703|1|5e-76|284|egu:12079499|photosystem II P680 reaction center D1 protein	GO:0009521;GO:0031224//intrinsic component of membrane;GO:0009534//chloroplast thylakoid;GO:0042716	GO:0046914//transition metal ion binding;GO:0009055//electron carrier activity	GO:0051234//establishment of localization;GO:0006950//response to stress;GO:0009767//photosynthetic electron transport chain	gi|119656855|gb|ABL86563.1|/1.11762e-75/photosystem II 32 kDa protein (chloroplast) [Archilejeunea parviflora]
Csa2G238860	4.535	10.49	1.20984	Up	0.757924	-	-	-	-	gi|449470832|ref|XP_004153120.1|/1.43864e-49/PREDICTED: uncharacterized protein LOC101218183 [Cucumis sativus]
Csa5G594470	3.485	8.02	1.20244	Up	0.703774	K00517|1|4e-12|70.1|aly:ARALYDRAFT_904813|	-	-	-	gi|700196558|gb|KGN51735.1|/4.13935e-49/hypothetical protein Csa_5G594470 [Cucumis sativus]
Csa1G073900	3.425	7.875	1.20118	Up	0.70029	-	-	-	-	gi|449457737|ref|XP_004146604.1|/6.45646e-152/PREDICTED: uncharacterized protein LOC101209953 [Cucumis sativus]
Csa4G652690	4.475	10.15	1.18152	Up	0.748851	-	-	-	-	gi|700200298|gb|KGN55456.1|/4.8741e-66/hypothetical protein Csa_4G652690 [Cucumis sativus]
Csa1G573690	3.13	7.06	1.17351	Up	0.672804	K14521|1|7e-12|69.3|cmo:103491965|N-acetyltransferase 10 [EC:2.3.1.-]	-	-	-	gi|700211054|gb|KGN66150.1|/2.44699e-17/hypothetical protein Csa_1G573690 [Cucumis sativus]
Csa7G433920	2.31	5.21	1.17339	Up	0.601863	-	-	-	-	gi|700190081|gb|KGN45314.1|/6.56031e-39/hypothetical protein Csa_7G433920 [Cucumis sativus]
Csa6G485140	6.505	14.54	1.16041	Up	0.803871	-	-	-	-	gi|700193184|gb|KGN48388.1|/3.36857e-57/hypothetical protein Csa_6G485140 [Cucumis sativus]
Csa1G716240	7.51	16.755	1.15771	Up	0.821582	K13338|1|0.0|1333|cmo:103498290|peroxin-1	-	-	-	gi|700211824|gb|KGN66920.1|/0/hypothetical protein Csa_1G716240 [Cucumis sativus]
Csa1G716250	25.035	55.71	1.15399	Up	0.895427	K01187|1|0.0|1816|csv:101216685|alpha-glucosidase [EC:3.2.1.20]	-	GO:0003824//catalytic activity	GO:0008152//metabolic process	gi|778664665|ref|XP_011660330.1|/0/PREDICTED: alpha-glucosidase [Cucumis sativus]
Csa1G573700	2.98	6.555	1.13728	Up	0.650109	K14521|1|0.0|964|csv:101217092|N-acetyltransferase 10 [EC:2.3.1.-]	-	-	-	gi|778662674|ref|XP_011659937.1|/0/PREDICTED: UPF0202 protein At1g10490 isoform X2 [Cucumis sativus]
Csa5G633170	6.665	14.65	1.13622	Up	0.802226	K05658|1|0.0|2201|csv:101206448|ATP-binding cassette, subfamily B (MDR/TAP), member 1 [EC:3.6.3.44]	-	-	-	gi|449449176|ref|XP_004142341.1|/0/PREDICTED: ABC transporter B family member 15-like [Cucumis sativus]
Csa1G073050	7.95	17.45	1.1342	Up	0.823615	K16297|1|0.0|968|csv:101206544|serine carboxypeptidase-like clade II [EC:3.4.16.-]	-	GO:0004180//carboxypeptidase activity	GO:0019538//protein metabolic process	gi|449457710|ref|XP_004146591.1|/0/PREDICTED: serine carboxypeptidase-like 31 [Cucumis sativus]
Csa7G433250	32.88	71.03	1.11122	Up	0.89896	-	-	-	-	gi|700190062|gb|KGN45295.1|/1.77875e-93/hypothetical protein Csa_7G433250 [Cucumis sativus]
Csa3G101810	10.72	23.11	1.10821	Up	0.848464	K13126|1|2e-09|63.5|fve:101312606|polyadenylate-binding protein;K05941|2|2e-07|57.0|mdm:103435918|glutathione gamma-glutamylcysteinyltransferase [EC:2.3.2.15];K02437|3|2e-07|56.6|pxb:103941124|glycine cleavage system H protein;K00162|4|9e-07|54.7|obr:102719045|pyruvate dehydrogenase E1 component beta subunit [EC:1.2.4.1]	-	-	-	gi|449431824|ref|XP_004133700.1|/1.51423e-175/PREDICTED: NAC domain-containing protein 72-like [Cucumis sativus]
Csa6G501230	26.475	57.005	1.10646	Up	0.893322	-	-	-	-	gi|778719285|ref|XP_011657992.1|/7.48789e-43/PREDICTED: uncharacterized protein LOC105435930 [Cucumis sativus]
Csa3G021150	20.235	43.435	1.10201	Up	0.883716	K02883|1|2e-29|127|zma:103646289|large subunit ribosomal protein L18e;K11855|2|1e-21|102|bvg:104906049|ubiquitin carboxyl-terminal hydrolase 36/42 [EC:3.4.19.12];K05747|3|5e-10|63.2|gmx:102666577|Wiskott-Aldrich syndrome protein	-	-	-	gi|449458930|ref|XP_004147199.1|/6.92897e-52/PREDICTED: 14 kDa proline-rich protein DC2.15-like [Cucumis sativus]
Csa1G715740	12.375	26.555	1.10156	Up	0.858626	K13338|1|2e-114|411|cmo:103498290|peroxin-1	GO:0042579//microbody	GO:0042623//ATPase activity, coupled;GO:0032559//adenyl ribonucleotide binding	GO:0006996//organelle organization	gi|700211823|gb|KGN66919.1|/3.62574e-127/Peroxisome biogenesis factor [Cucumis sativus]
Csa4G004870	6.19	13.255	1.09853	Up	0.783184	-	-	-	-	gi|778697409|ref|XP_011654316.1|/1.09088e-49/PREDICTED: uncharacterized protein At1g15400-like [Cucumis sativus]
Csa4G645820	3.745	8.015	1.09774	Up	0.687854	K09338|1|4e-96|351|csv:101212868|homeobox-leucine zipper protein	-	-	-	gi|449447319|ref|XP_004141416.1|/2.78703e-95/PREDICTED: homeobox-leucine zipper protein HAT9-like [Cucumis sativus]
Csa3G128920	136.2	289.595	1.08831	Up	0.912533	K02992|1|2e-82|303|csv:3429317|small subunit ribosomal protein S7	GO:0000314//organellar small ribosomal subunit;GO:0009536//plastid	GO:0003723//RNA binding;GO:0005198//structural molecule activity	GO:0010467//gene expression	gi|68164849|ref|YP_247645.1|/1.42774e-81/ribosomal protein S7 [Cucumis sativus]
Csa3G902220	4.005	8.51	1.08736	Up	0.698814	-	-	-	-	gi|659132034|ref|XP_008465981.1|/5.40011e-07/PREDICTED: ring-infected erythrocyte surface antigen-like [Cucumis melo]
Csa7G041360	3.565	7.565	1.08544	Up	0.673627	-	-	-	-	gi|449453539|ref|XP_004144514.1|/1.79272e-135/PREDICTED: basic leucine zipper 61 [Cucumis sativus]
Csa4G438540	6.01	12.72	1.08166	Up	0.773554	K10268|1|7e-07|52.8|cit:102614204|F-box and leucine-rich repeat protein 2/20	-	-	-	gi|700199578|gb|KGN54736.1|/9.85706e-27/hypothetical protein Csa_4G438540 [Cucumis sativus]
Csa7G341230	5.825	12.315	1.08009	Up	0.767868	-	-	-	-	gi|700189370|gb|KGN44603.1|/1.30614e-34/hypothetical protein Csa_7G341230 [Cucumis sativus]
Csa2G439740	3.16	6.665	1.07668	Up	0.643262	K00913|1|2e-156|551|csv:101223134|inositol-1,3,4-trisphosphate 5/6-kinase / inositol-tetrakisphosphate 1-kinase [EC:2.7.1.159 2.7.1.134]	-	GO:0003824//catalytic activity	-	gi|449460744|ref|XP_004148105.1|/1.68119e-155/PREDICTED: inositol-tetrakisphosphate 1-kinase 1-like [Cucumis sativus]
Csa5G154740	4.52	9.5	1.0716	Up	0.717227	-	-	-	-	gi|700194935|gb|KGN50112.1|/7.48288e-35/hypothetical protein Csa_5G154740 [Cucumis sativus]
Csa1G533550	8.46	17.735	1.06787	Up	0.81788	K08059|1|2e-122|438|csv:101205208|interferon, gamma-inducible protein 30	-	-	-	gi|449454995|ref|XP_004145239.1|/1.3132e-121/PREDICTED: gamma-interferon-inducible lysosomal thiol reductase-like [Cucumis sativus]
Csa6G039540	4.81	10.08	1.06739	Up	0.72918	K12135|1|2e-09|63.9|ath:AT5G15840|zinc finger protein CONSTANS;K12130|3|3e-09|63.2|mtr:MTR_3g092780|pseudo-response regulator 5	GO:0044464	GO:0046914//transition metal ion binding	-	gi|449446203|ref|XP_004140861.1|/3.59191e-179/PREDICTED: zinc finger protein CONSTANS-LIKE 6 [Cucumis sativus]
Csa3G112250	2.83	5.91	1.06236	Up	0.613066	K14638|1|0.0|873|cmo:103493301|solute carrier family 15 (peptide/histidine transporter), member 3/4	-	-	-	gi|449431892|ref|XP_004133734.1|/0/PREDICTED: protein NRT1/ PTR FAMILY 4.3 [Cucumis sativus]
Csa6G077420	2.8	5.795	1.04938	Up	0.606073	-	-	-	-	gi|778711209|ref|XP_011656701.1|/5.62508e-111/PREDICTED: uncharacterized protein LOC101221777 [Cucumis sativus]
Csa2G354620	2.925	5.95	1.02445	Up	0.604549	-	-	-	-	gi|449450298|ref|XP_004142900.1|/2.08465e-88/PREDICTED: uncharacterized protein LOC101210927 [Cucumis sativus]
Csa7G341220	12.135	24.675	1.02388	Up	0.842826	-	GO:0044424	GO:0005319//lipid transporter activity;GO:0008289//lipid binding	GO:0006869//lipid transport	gi|449443730|ref|XP_004139630.1|/2.40613e-110/PREDICTED: ceramide-1-phosphate transfer protein [Cucumis sativus]
Csa6G239680	56.88	115.3	1.0194	Up	0.899347	-	-	-	-	gi|700192065|gb|KGN47269.1|/7.50307e-136/hypothetical protein Csa_6G239680 [Cucumis sativus]
Csa6G518930	9.23	18.49	1.00234	Up	0.809944	K01568|1|0.0|1156|csv:101217174|pyruvate decarboxylase [EC:4.1.1.1]	-	GO:0046872//metal ion binding;GO:0016831//carboxy-lyase activity;GO:0019842//vitamin binding	-	gi|449433768|ref|XP_004134669.1|/0/PREDICTED: pyruvate decarboxylase 1-like [Cucumis sativus]
Csa4G052070	3.12	6.25	1.00231	Up	0.610259	-	-	-	-	gi|700198248|gb|KGN53406.1|/7.65758e-27/hypothetical protein Csa_4G052070 [Cucumis sativus]
Csa6G355980	3.855	7.69	0.996253	Up	0.656013	-	-	-	-	gi|700192326|gb|KGN47530.1|/9.20824e-20/hypothetical protein Csa_6G355980 [Cucumis sativus]
Csa1G039910	54.04	106.61	0.980243	Up	0.888507	K09264|1|2e-87|321|csv:101207225|MADS-box transcription factor, plant	-	-	GO:0008152//metabolic process	gi|700208981|gb|KGN64077.1|/6.33906e-88/hypothetical protein Csa_1G039910 [Cucumis sativus]
Csa7G406990	19.415	38.185	0.975834	Up	0.85911	K10773|1|7e-08|57.0|tcc:TCM_011985|endonuclease III [EC:4.2.99.18];K11498|2|2e-06|52.4|obr:102710215|centromeric protein E;K01870|4|2e-06|52.0|aly:ARALYDRAFT_342459|isoleucyl-tRNA synthetase [EC:6.1.1.5]	-	-	-	gi|778730418|ref|XP_011659780.1|/6.19043e-99/PREDICTED: zinc finger protein 6-like [Cucumis sativus]
Csa6G338660	15.48	30.205	0.964382	Up	0.841326	K03921|1|0.0|797|csv:101204316|acyl-[acyl-carrier-protein] desaturase [EC:1.14.19.2]	GO:0009536//plastid	GO:0046872//metal ion binding;GO:0016717//oxidoreductase activity, acting on paired donors, with oxidation of a pair of donors resulting in the reduction of molecular oxygen to two molecules of water	GO:0006631//fatty acid metabolic process	gi|449462176|ref|XP_004148817.1|/0/PREDICTED: acyl-[acyl-carrier-protein] desaturase 6, chloroplastic [Cucumis sativus]
Csa3G765080	3.99	7.78	0.963381	Up	0.644229	-	-	-	-	gi|700203956|gb|KGN59089.1|/2.60262e-35/hypothetical protein Csa_3G765080 [Cucumis sativus]
Csa4G622860	4.09	7.93	0.95522	Up	0.647109	-	-	-	-	gi|700199869|gb|KGN55027.1|/7.40403e-75/hypothetical protein Csa_4G622860 [Cucumis sativus]
Csa3G171160	12.345	23.915	0.953989	Up	0.820905	K14440|1|1e-68|257|csv:101214093|SWI/SNF-related matrix-associated actin-dependent regulator of chromatin subfamily A-like protein 1 [EC:3.6.4.12]	-	GO:0017111//nucleoside-triphosphatase activity;GO:0003676//nucleic acid binding;GO:0032559//adenyl ribonucleotide binding	-	gi|700202075|gb|KGN57208.1|/1.15741e-67/hypothetical protein Csa_3G171160 [Cucumis sativus]
Csa6G282710	13.775	26.68	0.953706	Up	0.830607	-	-	-	-	gi|700192078|gb|KGN47282.1|/5.38894e-65/hypothetical protein Csa_6G282710 [Cucumis sativus]
Csa6G324830	8.615	16.675	0.952764	Up	0.781515	-	-	-	-	gi|700192235|gb|KGN47439.1|/2.13456e-37/hypothetical protein Csa_6G324830 [Cucumis sativus]
Csa1G038340	8.275	16.015	0.952593	Up	0.776216	K13126|1|2e-13|77.4|fve:101312606|polyadenylate-binding protein;K05941|2|3e-08|60.1|mdm:103435918|glutathione gamma-glutamylcysteinyltransferase [EC:2.3.2.15]	-	-	-	gi|449439629|ref|XP_004137588.1|/0/PREDICTED: NAC domain-containing protein 100-like [Cucumis sativus]
Csa3G825080	6.66	12.86	0.949297	Up	0.740915	K07426|1|5e-65|245|csv:101207867|cytochrome P450, family 4, subfamily B, polypeptide 1 [EC:1.14.14.1];K07424|4|4e-35|146|egr:104455006|cytochrome P450, family 3, subfamily A [EC:1.14.14.1]	-	-	-	gi|700204430|gb|KGN59563.1|/7.98838e-69/Cytochrome P450 monooxygenase CYP72A59 [Cucumis sativus]
Csa6G452010	7.245	13.985	0.948823	Up	0.755432	K00679|1|6e-17|89.0|cic:CICLE_v10027727mg|phospholipid:diacylglycerol acyltransferase [EC:2.3.1.158];K01206|2|2e-16|87.0|tcc:TCM_010576|alpha-L-fucosidase [EC:3.2.1.51];K10960|3|2e-13|77.4|atr:18422248|geranylgeranyl reductase [EC:1.3.1.83]	-	-	-	gi|449451124|ref|XP_004143312.1|/1.2083e-172/PREDICTED: GDSL esterase/lipase At5g03610-like [Cucumis sativus]
Csa5G099500	23.585	45.36	0.943551	Up	0.859497	-	-	-	GO:0010876//lipid localization	gi|449466869|ref|XP_004151148.1|/5.97201e-56/PREDICTED: protein YLS3 [Cucumis sativus]
Csa3G635870	5.075	9.76	0.943473	Up	0.686402	K13691|1|0.0|966|csv:101216808|pathogen-inducible salicylic acid glucosyltransferase [EC:2.4.1.-]	-	GO:0016757//transferase activity, transferring glycosyl groups	-	gi|449453306|ref|XP_004144399.1|/0/PREDICTED: UDP-glycosyltransferase 74F2 [Cucumis sativus]
Csa1G627450	4.245	8.145	0.94015	Up	0.649383	-	-	-	-	gi|700211439|gb|KGN66535.1|/6.54163e-31/hypothetical protein Csa_1G627450 [Cucumis sativus]
Csa1G004870	3.655	7.005	0.938514	Up	0.615485	K16670|1|4e-54|212|bdi:100843507|homeobox protein Meis2;K15613|3|1e-48|194|mus:103981447|homeobox protein Meis1	-	GO:0003677//DNA binding	GO:0006351//transcription, DNA-templated	gi|449440664|ref|XP_004138104.1|/1.02174e-161/PREDICTED: homeobox protein knotted-1-like 2 isoform X2 [Cucumis sativus]
Csa6G511090	4.035	7.725	0.936966	Up	0.63668	-	-	-	-	gi|449434404|ref|XP_004134986.1|/6.20242e-92/PREDICTED: TPD1 protein homolog 1-like isoform X1 [Cucumis sativus]
Csa5G606810	164.305	313.7	0.933009	Up	0.890612	-	-	-	-	gi|700196814|gb|KGN51991.1|/6.15795e-37/hypothetical protein Csa_5G606810 [Cucumis sativus]
Csa5G523090	8.425	16.025	0.927576	Up	0.772707	K09286|1|5e-07|54.3|obr:102699502|EREBP-like factor	-	-	-	gi|778703649|ref|XP_011655400.1|/9.13141e-54/PREDICTED: oleosin 18.2 kDa-like isoform X1 [Cucumis sativus]
Csa1G391600	4.08	7.745	0.924696	Up	0.634672	-	-	-	-	gi|700210281|gb|KGN65377.1|/1.39714e-12/DVL10 [Cucumis sativus]
Csa2G377970	6.19	11.72	0.920961	Up	0.719187	-	-	-	-	gi|778672187|ref|XP_011649757.1|/6.45569e-79/PREDICTED: serine/threonine-protein kinase STE20 [Cucumis sativus]
Csa4G129550	6.795	12.865	0.920906	Up	0.735301	-	-	-	-	gi|700198631|gb|KGN53789.1|/2.03196e-48/hypothetical protein Csa_4G129550 [Cucumis sativus]
Csa5G524810	77.3	145.535	0.912826	Up	0.883813	K02886|1|1e-21|101|jcu:7564822|large subunit ribosomal protein L2	GO:0030529//intracellular ribonucleoprotein complex;GO:0009536//plastid	GO:0003676//nucleic acid binding;GO:0003824//catalytic activity;GO:0005198//structural molecule activity	GO:0010467//gene expression	gi|700196211|gb|KGN51388.1|/1.72314e-63/Ribosomal protein L2 [Cucumis sativus]
Csa3G193880	5.39	10.085	0.903854	Up	0.685096	-	-	-	-	gi|700202337|gb|KGN57470.1|/1.50723e-38/hypothetical protein Csa_3G193880 [Cucumis sativus]
Csa5G621910	4.42	8.22	0.895092	Up	0.641278	-	-	-	-	gi|778706436|ref|XP_011655851.1|/1.49984e-59/PREDICTED: cyclin-dependent protein kinase inhibitor SMR1-like [Cucumis sativus]
Csa3G009550	14.22	26.435	0.894528	Up	0.821776	-	-	-	-	gi|3810888|dbj|BAA34063.1|/7.01922e-27/glycine-rich protein-1 [Cucumis sativus]
Csa6G448100	3.79	7.035	0.892353	Up	0.605686	K10144|1|0.0|643|csv:101203488|RING finger and CHY zinc finger domain-containing protein 1 [EC:2.3.2.27]	-	GO:0046914//transition metal ion binding	-	gi|449451062|ref|XP_004143281.1|/0/PREDICTED: RING finger and CHY zinc finger domain-containing protein 1-like [Cucumis sativus]
Csa3G818250	19.13	35.495	0.891779	Up	0.843092	K14638|1|0.0|882|cic:CICLE_v10011292mg|solute carrier family 15 (peptide/histidine transporter), member 3/4	GO:0044464	-	GO:0015833//peptide transport	gi|525507013|ref|NP_001267552.1|/0/probable nitrite transporter At1g68570-like [Cucumis sativus]
Csa7G405850	6.3	11.655	0.887525	Up	0.710549	K09514|1|6e-22|102|zma:100282976|DnaJ homolog subfamily B member 8;K09512|2|1e-20|98.6|mus:103989540|DnaJ homolog subfamily B member 6	-	GO:0005515//protein binding	GO:0044267//cellular protein metabolic process;GO:0050896//response to stimulus	gi|449436763|ref|XP_004136162.1|/1.46566e-70/PREDICTED: dnaJ homolog subfamily C member 21-like [Cucumis sativus]
Csa4G154310	486.47	897.34	0.883304	Up	0.88858	K02982|1|2e-36|150|csv:3429314|small subunit ribosomal protein S3	GO:0030529//intracellular ribonucleoprotein complex;GO:0009536//plastid	GO:0003723//RNA binding;GO:0005198//structural molecule activity	GO:0010467//gene expression	gi|700198673|gb|KGN53831.1|/5.22799e-36/30S ribosomal protein S3, chloroplastic [Cucumis sativus]
Csa5G550240	21.73	40.035	0.881574	Up	0.847762	-	-	-	-	gi|449450147|ref|XP_004142825.1|/1.54163e-113/PREDICTED: vacuolar iron transporter 1-like [Cucumis sativus]
Csa5G266880	13.43	24.73	0.880803	Up	0.813816	-	GO:0009536//plastid	-	GO:0050896//response to stimulus	gi|449445365|ref|XP_004140443.1|/4.19991e-86/PREDICTED: MLP-like protein 43 [Cucumis sativus]
Csa3G135680	3.855	7.085	0.878037	Up	0.603581	K13229|1|3e-78|292|zma:541977|2,4-dihydroxy-1,4-benzoxazin-3-one-glucoside dioxygenase [EC:1.14.20.2];K06892|2|4e-54|212|jcu:105637198|feruloyl-CoA ortho-hydroxylase [EC:1.14.11.-]	-	-	-	gi|778678235|ref|XP_004134072.2|/0/PREDICTED: 1-aminocyclopropane-1-carboxylate oxidase homolog [Cucumis sativus]
Csa2G027440	21.235	38.905	0.873511	Up	0.844713	K15718|1|5e-65|245|csv:101206086|linoleate 9S-lipoxygenase [EC:1.13.11.58]	-	GO:0046914//transition metal ion binding;GO:0016702//oxidoreductase activity, acting on single donors with incorporation of molecular oxygen, incorporation of two atoms of oxygen	GO:0006633//fatty acid biosynthetic process	gi|700205812|gb|KGN60931.1|/6.3937e-66/hypothetical protein Csa_2G027440 [Cucumis sativus]
Csa1G277460	15.185	27.82	0.873476	Up	0.822841	K09753|1|1e-49|197|ppp:PHYPADRAFT_122374|cinnamoyl-CoA reductase [EC:1.2.1.44]	-	GO:0048037//cofactor binding	GO:0008152//metabolic process	gi|778660311|ref|XP_011656009.1|/1.38101e-168/PREDICTED: cinnamoyl-CoA reductase 1 isoform X1 [Cucumis sativus]
Csa2G252080	4.295	7.835	0.867275	Up	0.623542	-	-	-	-	gi|700206740|gb|KGN61859.1|/1.86926e-25/hypothetical protein Csa_2G252080 [Cucumis sativus]
Csa3G434960	6.7	12.205	0.865239	Up	0.714203	K00469|1|1e-137|488|csv:101217386|inositol oxygenase [EC:1.13.99.1]	GO:0044424;GO:0044424	GO:0046914//transition metal ion binding;GO:0016701//oxidoreductase activity, acting on single donors with incorporation of molecular oxygen;GO:0046914//transition metal ion binding;GO:0016701//oxidoreductase activity, acting on single donors with incorporation of molecular oxygen	GO:0006020//inositol metabolic process;GO:0006020//inositol metabolic process	gi|778681253|ref|XP_011651476.1|/8.60987e-137/PREDICTED: inositol oxygenase 1-like isoform X2 [Cucumis sativus]
Csa3G734170	73.05	132.98	0.864253	Up	0.877958	K18551|1|3e-139|494|csv:101205253|pyrimidine and pyridine-specific 5'-nucleotidase [EC:3.1.3.-];K07025|3|6e-109|393|pper:PRUPE_ppa008834mg|putative hydrolase of the HAD superfamily	-	GO:0003824//catalytic activity;GO:0003824//catalytic activity	-	gi|778683511|ref|XP_011651891.1|/2.47971e-167/PREDICTED: suppressor of disruption of TFIIS [Cucumis sativus]
Csa6G160680	10.43	18.98	0.863741	Up	0.783402	K18045|1|7e-104|375|csv:101222170|tyrosine-protein phosphatase SIW14 [EC:3.1.3.48]	-	GO:0004721//phosphoprotein phosphatase activity	GO:0006796//phosphate-containing compound metabolic process	gi|778713686|ref|XP_011657093.1|/4.54884e-103/PREDICTED: probable tyrosine-protein phosphatase At1g05000 [Cucumis sativus]
Csa4G420210	5.12	9.285	0.858758	Up	0.657755	K01623|1|1e-48|194|pda:103722777|fructose-bisphosphate aldolase, class I [EC:4.1.2.13];K02940|2|8e-45|181|sita:101773010|large subunit ribosomal protein L9e	-	-	-	gi|700199522|gb|KGN54680.1|/6.1372e-177/hypothetical protein Csa_4G420210 [Cucumis sativus]
Csa2G359930	16.37	29.68	0.858437	Up	0.826155	K02183|1|7e-09|60.1|rcu:RCOM_0470400|calmodulin;K13448|2|4e-07|54.3|brp:103872587|calcium-binding protein CML	-	-	-	gi|449470192|ref|XP_004152802.1|/8.02207e-89/PREDICTED: calcium-binding protein-like [Cucumis sativus]
Csa4G006080	8.46	15.335	0.858099	Up	0.752964	K00507|1|3e-54|210|csv:101209978|stearoyl-CoA desaturase (delta-9 desaturase) [EC:1.14.19.1]	-	-	-	gi|778689572|ref|XP_011652978.1|/2.1534e-53/PREDICTED: palmitoyl-monogalactosyldiacylglycerol delta-7 desaturase, chloroplastic-like [Cucumis sativus]
Csa7G446730	4.09	7.405	0.856399	Up	0.608831	-	-	-	-	gi|700190123|gb|KGN45356.1|/1.21321e-105/hypothetical protein Csa_7G446730 [Cucumis sativus]
Csa1G652270	10.285	18.51	0.847763	Up	0.776966	-	-	-	-	gi|700211548|gb|KGN66644.1|/8.24004e-29/hypothetical protein Csa_1G652270 [Cucumis sativus]
Csa2G287170	10.775	19.33	0.843154	Up	0.78166	K00826|1|7e-07|52.8|rcu:RCOM_1585330|branched-chain amino acid aminotransferase [EC:2.6.1.42]	-	-	-	gi|700206916|gb|KGN62035.1|/1.2573e-21/hypothetical protein Csa_2G287170 [Cucumis sativus]
Csa1G042740	13.055	23.385	0.840981	Up	0.802299	K14826|1|6e-09|61.6|brp:103863146|FK506-binding nuclear protein [EC:5.2.1.8];K01802|2|2e-08|59.7|mpp:MICPUCDRAFT_8454|peptidylprolyl isomerase [EC:5.2.1.8]	-	-	-	gi|449439447|ref|XP_004137497.1|/5.22353e-104/PREDICTED: peptidyl-prolyl cis-trans isomerase FKBP17-2, chloroplastic [Cucumis sativus]
Csa1G661210	7.465	13.335	0.837004	Up	0.723712	K05841|1|2e-111|402|csv:101212072|sterol 3beta-glucosyltransferase [EC:2.4.1.173]	-	-	-	gi|700211607|gb|KGN66703.1|/3.96452e-145/hypothetical protein Csa_1G661210 [Cucumis sativus]
Csa6G516990	34.84	62.14	0.834778	Up	0.858843	-	-	-	-	gi|700193987|gb|KGN49191.1|/1.67299e-13/hypothetical protein Csa_6G516990 [Cucumis sativus]
Csa6G183190	112.05	199.175	0.829894	Up	0.878393	K01953|1|0.0|1178|csv:101214250|asparagine synthase (glutamine-hydrolysing) [EC:6.3.5.4]	-	GO:0016884//carbon-nitrogen ligase activity, with glutamine as amido-N-donor	GO:0006528//asparagine metabolic process	gi|449450826|ref|XP_004143163.1|/0/PREDICTED: asparagine synthetase [glutamine-hydrolyzing] [Cucumis sativus]
Csa1G600170	68.82	121.87	0.824443	Up	0.872417	K13071|1|4e-24|112|csl:COCSUDRAFT_62940|pheophorbide a oxygenase [EC:1.14.12.20]	-	GO:0005488//binding	-	gi|778663335|ref|XP_011660063.1|/2.25701e-156/PREDICTED: protochlorophyllide-dependent translocon component 52, chloroplastic-like [Cucumis sativus]
Csa1G665890	15.35	27.11	0.820586	Up	0.812291	K14153|1|5e-41|169|vcn:VOLCADRAFT_89047|hydroxymethylpyrimidine kinase / phosphomethylpyrimidine kinase / thiamine-phosphate diphosphorylase [EC:2.7.1.49 2.7.4.7 2.5.1.3];K03707|2|1e-12|75.9|ota:Ot12g01020|thiaminase (transcriptional activator TenA) [EC:3.5.99.2]	-	-	-	gi|778664238|ref|XP_011660252.1|/0/PREDICTED: uncharacterized protein LOC101217744 [Cucumis sativus]
Csa1G701920	5.825	10.25	0.815294	Up	0.667457	K01092|1|0.0|740|sita:101757463|myo-inositol-1(or 4)-monophosphatase [EC:3.1.3.25];K17710|2|2e-60|234|ppp:PHYPADRAFT_110446|pentatricopeptide repeat domain-containing protein 1	-	-	-	gi|449455399|ref|XP_004145440.1|/0/PREDICTED: pentatricopeptide repeat-containing protein At2g35130 [Cucumis sativus]
Csa6G423340	10.545	18.555	0.815249	Up	0.770917	K17279|1|5e-81|300|csv:101213584|receptor expression-enhancing protein 5/6	-	-	-	gi|449444757|ref|XP_004140140.1|/9.63642e-82/PREDICTED: HVA22-like protein f [Cucumis sativus]
Csa3G695850	5.295	9.315	0.814925	Up	0.646528	K10999|1|7e-24|109|tcc:TCM_005879|cellulose synthase A [EC:2.4.1.12]	-	-	-	gi|449466687|ref|XP_004151057.1|/1.84403e-57/PREDICTED: uncharacterized protein LOC101205386 [Cucumis sativus]
Csa1G032990	19.03	33.475	0.814808	Up	0.827728	-	-	-	-	gi|778656795|ref|XP_011649678.1|/2.71089e-40/PREDICTED: transcription factor PRE5-like [Cucumis sativus]
Csa1G665910	56.03	98.335	0.811506	Up	0.867554	-	-	-	-	gi|778664243|ref|XP_011660253.1|/0/PREDICTED: uncharacterized protein LOC101208882 [Cucumis sativus]
Csa2G370480	10.37	18.19	0.81073	Up	0.766925	-	-	-	-	gi|700207630|gb|KGN62749.1|/2.63e-51/hypothetical protein Csa_2G370480 [Cucumis sativus]
Csa2G358880	9.52	16.685	0.809518	Up	0.754875	K13412|1|3e-10|63.9|ppp:PHYPADRAFT_130600|calcium-dependent protein kinase [EC:2.7.11.1];K02183|5|1e-09|62.0|rcu:RCOM_0470400|calmodulin	-	-	-	gi|449470196|ref|XP_004152804.1|/1.5809e-72/PREDICTED: probable calcium-binding protein CML36 [Cucumis sativus]
Csa6G516740	11.27	19.74	0.808634	Up	0.777619	K03809|1|2e-84|310|cmo:103484571|NAD(P)H dehydrogenase (quinone) [EC:1.6.5.2]	-	GO:0016655//oxidoreductase activity, acting on NAD(P)H, quinone or similar compound as acceptor;GO:0000166//nucleotide binding;GO:0016655//oxidoreductase activity, acting on NAD(P)H, quinone or similar compound as acceptor;GO:0000166//nucleotide binding	GO:0008152//metabolic process;GO:0008152//metabolic process	gi|659078842|ref|XP_008439934.1|/1.49915e-83/PREDICTED: minor allergen Alt a 7-like [Cucumis melo]
Csa6G227040	9.22	16.12	0.806013	Up	0.749165	-	-	-	-	gi|449463300|ref|XP_004149372.1|/0/PREDICTED: uncharacterized protein LOC101205697 isoform X1 [Cucumis sativus]
Csa6G091870	48.385	84.455	0.803623	Up	0.862884	-	-	-	-	gi|525506955|ref|NP_001267523.1|/1.68905e-74/light-regulated protein-like [Cucumis sativus]
Csa4G028470	6.385	11.095	0.797151	Up	0.677668	K01087|1|0.0|734|csv:101217677|trehalose 6-phosphate phosphatase [EC:3.1.3.12]	-	GO:0019203//carbohydrate phosphatase activity	GO:0005991//trehalose metabolic process	gi|449458269|ref|XP_004146870.1|/0/PREDICTED: probable trehalose-phosphate phosphatase J [Cucumis sativus]
Csa3G656510	12.36	21.425	0.793616	Up	0.783112	-	-	-	-	gi|700203390|gb|KGN58523.1|/8.98083e-137/hypothetical protein Csa_3G656510 [Cucumis sativus]
Csa1G575040	45.37	78.485	0.790678	Up	0.859618	-	-	-	-	gi|700211092|gb|KGN66188.1|/1.41067e-25/hypothetical protein Csa_1G575040 [Cucumis sativus]
Csa5G454720	6.795	11.745	0.789501	Up	0.686184	K00028|1|2e-13|74.3|cmo:103499065|malate dehydrogenase (decarboxylating) [EC:1.1.1.39]	-	-	-	gi|700195939|gb|KGN51116.1|/3.83288e-42/hypothetical protein Csa_5G454720 [Cucumis sativus]
Csa7G280850	13.925	23.95	0.782348	Up	0.793153	-	-	GO:0016301//kinase activity	GO:0006796//phosphate-containing compound metabolic process	gi|700189172|gb|KGN44405.1|/3.53356e-139/hypothetical protein Csa_7G280850 [Cucumis sativus]
Csa3G609230	8.83	15.175	0.781211	Up	0.731575	-	-	-	-	gi|700203162|gb|KGN58295.1|/1.53284e-43/hypothetical protein Csa_3G609230 [Cucumis sativus]
Csa7G046690	101.195	173.795	0.780249	Up	0.871232	-	-	-	-	gi|659110677|ref|XP_008455353.1|/2.39913e-36/PREDICTED: uncharacterized protein LOC103495540 [Cucumis melo]
Csa1G553520	20.63	35.365	0.777578	Up	0.825647	-	-	-	-	gi|449435938|ref|XP_004135751.1|/2.17583e-60/PREDICTED: protein LIGHT-DEPENDENT SHORT HYPOCOTYLS 4-like [Cucumis sativus]
Csa1G690150	22.55	38.605	0.77566	Up	0.830801	K04515|1|8e-106|383|cit:102612908|calcium/calmodulin-dependent protein kinase (CaM kinase) II [EC:2.7.11.17];K08794|2|7e-105|380|pxb:103934455|calcium/calmodulin-dependent protein kinase I [EC:2.7.11.17]	-	GO:0004672//protein kinase activity;GO:0032559//adenyl ribonucleotide binding	GO:0006464//cellular protein modification process	gi|778664337|ref|XP_011660276.1|/1.49506e-158/PREDICTED: phosphoenolpyruvate carboxylase kinase 1-like [Cucumis sativus]
Csa3G026660	74.71	127.81	0.774627	Up	0.866247	K02883|1|1e-07|55.8|zma:103646289|large subunit ribosomal protein L18e	-	-	-	gi|778675449|ref|XP_011650410.1|/3.74898e-42/PREDICTED: 14 kDa proline-rich protein DC2.15-like [Cucumis sativus]
Csa2G300950	6.635	11.35	0.774524	Up	0.674788	K00083|1|0.0|682|csv:101205228|cinnamyl-alcohol dehydrogenase [EC:1.1.1.195]	-	GO:0046914//transition metal ion binding;GO:0016616//oxidoreductase activity, acting on the CH-OH group of donors, NAD or NADP as acceptor	GO:0008152//metabolic process	gi|449467487|ref|XP_004151454.1|/0/PREDICTED: probable mannitol dehydrogenase [Cucumis sativus]
Csa2G357290	10.875	18.525	0.768458	Up	0.759352	K08911|1|1e-118|426|csv:101219846|light-harvesting complex I chlorophyll a/b binding protein 5	GO:0009536//plastid	-	GO:0006091//generation of precursor metabolites and energy	gi|449466336|ref|XP_004150882.1|/6.71457e-118/PREDICTED: chlorophyll a-b binding protein 4, chloroplastic [Cucumis sativus]
Csa1G185090	13.645	23.235	0.767927	Up	0.78737	K01092|1|5e-76|283|csv:101218450|myo-inositol-1(or 4)-monophosphatase [EC:3.1.3.25]	-	-	-	gi|700209955|gb|KGN65051.1|/1.99139e-97/hypothetical protein Csa_1G185090 [Cucumis sativus]
Csa3G877650	16.525	28.07	0.764379	Up	0.803629	K14484|1|1e-139|495|csv:101208132|auxin-responsive protein IAA	-	-	-	gi|449437146|ref|XP_004136353.1|/7.38858e-139/PREDICTED: auxin-responsive protein IAA20 [Cucumis sativus]
Csa2G009410	5.02	8.52	0.763166	Up	0.611759	K06185|1|2e-20|100|ota:Ot05g02490|ATP-binding cassette, subfamily F, member 2;K03183|2|7e-07|55.5|cvr:CHLNCDRAFT_48897|demethylmenaquinone methyltransferase / 2-methoxy-6-polyprenyl-1,4-benzoquinol methylase [EC:2.1.1.163 2.1.1.201];K08242|4|1e-06|54.7|mtr:MTR_3g114780|24-methylenesterol C-methyltransferase [EC:2.1.1.143]	-	GO:0016741	GO:0006730//one-carbon metabolic process	gi|778666340|ref|XP_011648726.1|/0/PREDICTED: uncharacterized methyltransferase At2g41040, chloroplastic isoform X1 [Cucumis sativus]
Csa1G033310	14.275	24.225	0.763006	Up	0.789935	K08910|1|2e-146|518|csv:101218675|light-harvesting complex I chlorophyll a/b binding protein 4	GO:0009536//plastid	-	GO:0006091//generation of precursor metabolites and energy	gi|449439279|ref|XP_004137413.1|/1.20913e-145/PREDICTED: chlorophyll a-b binding protein P4, chloroplastic-like [Cucumis sativus]
CsaUNG033710	10.845	18.375	0.760714	Up	0.756061	-	GO:0000229;GO:0009536//plastid	-	GO:0006355//regulation of transcription, DNA-templated	gi|778694414|ref|XP_011653803.1|/4.57455e-32/PREDICTED: uncharacterized protein LOC101213327 [Cucumis sativus]
Csa4G013040	6.21	10.505	0.758411	Up	0.65519	K00432|1|7e-104|376|csv:101213073|glutathione peroxidase [EC:1.11.1.9]	-	GO:0004601//peroxidase activity	GO:0008152//metabolic process;GO:0006950//response to stress	gi|449468796|ref|XP_004152107.1|/4.85944e-103/PREDICTED: probable phospholipid hydroperoxide glutathione peroxidase [Cucumis sativus]
Csa2G359970	5.585	9.44	0.75723	Up	0.633462	K14499|1|4e-81|301|cmo:103487901|BRI1 kinase inhibitor 1	-	-	-	gi|700207409|gb|KGN62528.1|/1.7087e-88/hypothetical protein Csa_2G359970 [Cucumis sativus]
Csa3G142400	15.965	26.95	0.755373	Up	0.799323	-	-	-	-	gi|700201762|gb|KGN56895.1|/2.89335e-34/Protease inhibitor protein [Cucumis sativus]
Csa5G606550	242.44	409.045	0.754632	Up	0.872078	-	GO:0044424	GO:0005488//binding	GO:0009987//cellular process;GO:0042221//response to chemical;GO:0032502//developmental process;GO:0006950//response to stress	gi|449434740|ref|XP_004135154.1|/1.31692e-55/PREDICTED: uncharacterized protein LOC101213972 [Cucumis sativus]
Csa7G018830	22.88	38.545	0.752457	Up	0.825429	-	-	-	-	gi|700188068|gb|KGN43301.1|/6.56405e-47/hypothetical protein Csa_7G018830 [Cucumis sativus]
Csa5G139070	52.72	88.795	0.752128	Up	0.856521	-	-	-	-	gi|778698698|ref|XP_011654590.1|/5.20031e-36/PREDICTED: uncharacterized protein LOC105435419 [Cucumis sativus]
Csa7G058580	6.755	11.345	0.748029	Up	0.667989	K07119|1|0.0|696|csv:101222067|uncharacterized protein	-	GO:0003824//catalytic activity;GO:0046914//transition metal ion binding	GO:0008152//metabolic process	gi|778724267|ref|XP_011658770.1|/0/PREDICTED: 2-alkenal reductase (NADP(+)-dependent) [Cucumis sativus]
Csa6G282700	16.37	27.445	0.745489	Up	0.798476	-	-	-	-	gi|778714239|ref|XP_011657211.1|/1.031e-47/PREDICTED: uncharacterized protein LOC101221496 [Cucumis sativus]
Csa6G160180	103.05	172.065	0.739609	Up	0.864529	K05933|1|6e-167|587|csv:101221653|aminocyclopropanecarboxylate oxidase [EC:1.14.17.4]	-	GO:0016641//oxidoreductase activity, acting on the CH-NH2 group of donors, oxygen as acceptor	GO:0051707//response to other organism;GO:0009692//ethylene metabolic process	gi|700191792|gb|KGN46996.1|/1.78089e-169/ACC oxidase [Cucumis sativus]
Csa2G352410	13.905	23.205	0.738832	Up	0.77924	K09422|1|1e-112|405|csv:101214485|myb proto-oncogene protein, plant	GO:0043231//intracellular membrane-bounded organelle	GO:0003676//nucleic acid binding	-	gi|449450324|ref|XP_004142913.1|/7.47967e-112/PREDICTED: transcription factor RAX3 [Cucumis sativus]
Csa7G048120	54.815	91.46	0.73857	Up	0.854803	-	-	-	-	gi|449438107|ref|XP_004136831.1|/6.57513e-77/PREDICTED: protein LIGHT-DEPENDENT SHORT HYPOCOTYLS 10 [Cucumis sativus]
Csa5G367180	30.815	51.405	0.738276	Up	0.836366	K02112|1|2e-31|134|atr:2546496|F-type H+-transporting ATPase subunit beta [EC:3.6.3.14]	GO:0009534//chloroplast thylakoid;GO:0033178//proton-transporting two-sector ATPase complex, catalytic domain	GO:0015078//hydrogen ion transmembrane transporter activity;GO:0015662//ATPase activity, coupled to transmembrane movement of ions, phosphorylative mechanism;GO:0019829//cation-transporting ATPase activity;GO:0032559//adenyl ribonucleotide binding	GO:0015986//ATP synthesis coupled proton transport;GO:0015988//energy coupled proton transmembrane transport, against electrochemical gradient	gi|700195777|gb|KGN50954.1|/1.75505e-47/F1 ATPase beta subunit [Cucumis sativus]
Csa2G059200	5.35	8.88	0.731021	Up	0.610211	K14484|1|8e-10|62.8|pda:103716609|auxin-responsive protein IAA	GO:0043231//intracellular membrane-bounded organelle	GO:0005515//protein binding	GO:0009755//hormone-mediated signaling pathway	gi|449466673|ref|XP_004151050.1|/1.18419e-64/PREDICTED: auxin-responsive protein IAA33 [Cucumis sativus]
Csa6G519580	25.405	42.16	0.730762	Up	0.825792	-	-	-	-	gi|700194102|gb|KGN49306.1|/1.71146e-74/hypothetical protein Csa_6G519580 [Cucumis sativus]
Csa6G095290	5.835	9.68	0.730274	Up	0.628841	-	-	-	-	gi|449467041|ref|XP_004151234.1|/1.56099e-48/PREDICTED: uncharacterized protein LOC101208751 [Cucumis sativus]
Csa3G849890	10.595	17.56	0.728909	Up	0.740769	K16222|1|6e-21|100|aly:ARALYDRAFT_919507|Dof zinc finger protein DOF5.5	-	-	-	gi|700204700|gb|KGN59833.1|/4.29385e-96/hypothetical protein Csa_3G849890 [Cucumis sativus]
Csa6G188010	8.155	13.5	0.727203	Up	0.694822	K00688|1|0.0|1683|csv:101209204|starch phosphorylase [EC:2.4.1.1]	-	GO:0048037//cofactor binding;GO:0016758//transferase activity, transferring hexosyl groups	GO:0044238//primary metabolic process	gi|449450784|ref|XP_004143142.1|/0/PREDICTED: alpha-glucan phosphorylase, H isozyme [Cucumis sativus]
Csa2G354700	6.82	11.29	0.727202	Up	0.66015	-	-	-	-	gi|700207325|gb|KGN62444.1|/1.74589e-23/hypothetical protein Csa_2G354700 [Cucumis sativus]
Csa4G293290	8.72	14.405	0.72417	Up	0.70571	-	-	-	-	gi|449448677|ref|XP_004142092.1|/2.43978e-41/PREDICTED: uncharacterized protein LOC101219487 [Cucumis sativus]
Csa5G151520	11.595	19.125	0.721957	Up	0.750472	K15119|1|1e-07|55.5|obr:102718132|solute carrier family 25, member 39/40	-	-	-	gi|700194859|gb|KGN50036.1|/1.3631e-31/hypothetical protein Csa_5G151520 [Cucumis sativus]
Csa3G171870	16.32	26.81	0.71613	Up	0.789039	-	-	-	GO:0050896//response to stimulus	gi|449459828|ref|XP_004147648.1|/3.24964e-89/PREDICTED: MLP-like protein 43 [Cucumis sativus]
CsaUNG033680	30.39	49.885	0.715009	Up	0.831333	-	-	-	-	gi|700195729|gb|KGN50906.1|/2.34132e-07/hypothetical protein Csa_5G321440 [Cucumis sativus]
Csa1G397130	22.38	36.68	0.712784	Up	0.813356	K14484|1|5e-124|443|csv:101210711|auxin-responsive protein IAA	-	-	-	gi|700210287|gb|KGN65383.1|/2.36765e-105/hypothetical protein Csa_1G397130 [Cucumis sativus]
Csa2G026940	61.54	100.82	0.712186	Up	0.851682	K15718|1|1e-40|164|csv:101206086|linoleate 9S-lipoxygenase [EC:1.13.11.58]	-	GO:0046914//transition metal ion binding;GO:0016702//oxidoreductase activity, acting on single donors with incorporation of molecular oxygen, incorporation of two atoms of oxygen	GO:0006633//fatty acid biosynthetic process	gi|700205811|gb|KGN60930.1|/1.7998e-60/hypothetical protein Csa_2G026940 [Cucumis sativus]
Csa1G710160	6.405	10.485	0.711056	Up	0.638906	-	-	-	-	gi|778664635|ref|XP_011660324.1|/4.50706e-114/PREDICTED: uncharacterized protein LOC105436367 [Cucumis sativus]
Csa6G004600	38.99	63.76	0.709547	Up	0.839052	K13034|1|3e-171|601|csv:101220896|L-3-cyanoalanine synthase/ cysteine synthase [EC:2.5.1.47 4.4.1.9]	-	GO:0016835//carbon-oxygen lyase activity;GO:0048037//cofactor binding;GO:0016835//carbon-oxygen lyase activity;GO:0048037//cofactor binding;GO:0016835//carbon-oxygen lyase activity;GO:0048037//cofactor binding	GO:0006563//L-serine metabolic process;GO:0000097//sulfur amino acid biosynthetic process;GO:0006563//L-serine metabolic process;GO:0000097//sulfur amino acid biosynthetic process;GO:0006563//L-serine metabolic process;GO:0000097//sulfur amino acid biosynthetic process	gi|449441450|ref|XP_004138495.1|/0/PREDICTED: bifunctional L-3-cyanoalanine synthase/cysteine synthase 1, mitochondrial [Cucumis sativus]
Csa2G360740	9.22	15.065	0.708362	Up	0.708759	K14317|1|3e-12|72.4|mus:103984394|nuclear pore complex protein Nup214;K12741|2|8e-12|71.2|rcu:RCOM_0277920|heterogeneous nuclear ribonucleoprotein A1/A3;K14491|3|3e-09|62.8|cmo:103484043|two-component response regulator ARR-B family	-	-	-	gi|778671212|ref|XP_004152789.2|/7.67168e-127/PREDICTED: probable transcription factor KAN4 [Cucumis sativus]
Csa2G023940	752.055	1227.35	0.706637	Up	0.867409	K15718|1|3e-65|246|csv:105434554|linoleate 9S-lipoxygenase [EC:1.13.11.58]	-	GO:0046914//transition metal ion binding;GO:0016702//oxidoreductase activity, acting on single donors with incorporation of molecular oxygen, incorporation of two atoms of oxygen	GO:0006633//fatty acid biosynthetic process	gi|700205808|gb|KGN60927.1|/2.63967e-64/Lipoxygenase [Cucumis sativus]
Csa2G060440	5.77	9.405	0.704857	Up	0.612945	-	-	-	-	gi|700206044|gb|KGN61163.1|/1.78643e-28/hypothetical protein Csa_2G060440 [Cucumis sativus]
Csa1G384030	6.2	10.09	0.702586	Up	0.627897	K07213|1|4e-10|63.9|smo:SELMODRAFT_29652|copper chaperone	-	GO:0043169//cation binding	GO:0006812//cation transport	gi|449467163|ref|XP_004151294.1|/5.09746e-55/PREDICTED: uncharacterized protein LOC101204496 [Cucumis sativus]
Csa1G699560	30.78	50.05	0.701377	Up	0.826809	K17893|1|1e-173|609|csv:101214499|ubiquinol oxidase [EC:1.10.3.11]	GO:0031967;GO:0031224//intrinsic component of membrane	GO:0043169//cation binding;GO:0003824//catalytic activity	GO:0032501//multicellular organismal process;GO:0006091//generation of precursor metabolites and energy	gi|778664452|ref|XP_011660298.1|/8.48478e-173/PREDICTED: ubiquinol oxidase 4, chloroplastic/chromoplastic-like [Cucumis sativus]
Csa2G369230	10.28	16.705	0.70044	Up	0.722357	K03327|1|0.0|888|csv:101218581|multidrug resistance protein, MATE family	GO:0044464;GO:0044464	GO:0015291//secondary active transmembrane transporter activity;GO:0015291//secondary active transmembrane transporter activity	GO:0015893//drug transport;GO:0015893//drug transport	gi|449469827|ref|XP_004152620.1|/0/PREDICTED: protein TRANSPARENT TESTA 12 [Cucumis sativus]
Csa2G115750	5.585	9.055	0.697157	Up	0.602468	-	-	-	-	gi|778668213|ref|XP_011649058.1|/1.40248e-18/PREDICTED: lysine-rich arabinogalactan protein 19-like [Cucumis sativus]
Csa2G023880	90.205	146.165	0.696319	Up	0.855287	K15718|1|5e-42|170|csv:101207406|linoleate 9S-lipoxygenase [EC:1.13.11.58]	-	GO:0046914//transition metal ion binding;GO:0016702//oxidoreductase activity, acting on single donors with incorporation of molecular oxygen, incorporation of two atoms of oxygen	GO:0006633//fatty acid biosynthetic process	gi|700205802|gb|KGN60921.1|/1.97591e-87/Lipoxygenase [Cucumis sativus]
Csa6G315640	8.19	13.25	0.694057	Up	0.67895	K10147|1|8e-30|131|cvr:CHLNCDRAFT_55285|protein phosphatase 1D [EC:3.1.3.16];K17506|3|5e-27|122|vcn:VOLCADRAFT_63584|protein phosphatase 1L [EC:3.1.3.16]	-	GO:0016787//hydrolase activity	-	gi|449464760|ref|XP_004150097.1|/0/PREDICTED: probable protein phosphatase 2C 73 [Cucumis sativus]
Csa3G778420	12.825	20.745	0.693805	Up	0.752432	-	-	-	-	gi|449437452|ref|XP_004136506.1|/8.95457e-85/PREDICTED: uncharacterized protein LOC101205788 [Cucumis sativus]
Csa7G046660	7.62	12.315	0.692554	Up	0.664481	-	-	-	-	gi|700188345|gb|KGN43578.1|/1.69804e-42/hypothetical protein Csa_7G046660 [Cucumis sativus]
Csa5G190540	7.65	12.36	0.692147	Up	0.664941	K13993|1|1e-06|52.0|cmo:103501408|HSP20 family protein	-	-	GO:0050896//response to stimulus	gi|700195433|gb|KGN50610.1|/1.76884e-23/hypothetical protein Csa_5G190540 [Cucumis sativus]
Csa2G237150	10.795	17.435	0.691623	Up	0.727534	-	-	-	-	gi|449471271|ref|XP_004153261.1|/8.59623e-74/PREDICTED: uncharacterized protein LOC101222441 [Cucumis sativus]
Csa3G016920	42.18	68.11	0.691308	Up	0.837043	K00861|1|7e-12|71.2|pmum:103329402|riboflavin kinase [EC:2.7.1.26]	-	GO:0003824//catalytic activity	-	gi|449464920|ref|XP_004150177.1|/1.99766e-140/PREDICTED: haloacid dehalogenase-like hydrolase domain-containing protein Sgpp [Cucumis sativus]
Csa5G527880	10.485	16.92	0.690403	Up	0.721679	K03544|1|2e-89|328|csv:101206693|ATP-dependent Clp protease ATP-binding subunit ClpX	GO:0043231//intracellular membrane-bounded organelle	-	-	gi|700196223|gb|KGN51400.1|/1.77968e-104/hypothetical protein Csa_5G527880 [Cucumis sativus]
Csa3G836520	198.31	318.925	0.68546	Up	0.860223	K01673|1|1e-170|599|csv:101213998|carbonic anhydrase [EC:4.2.1.1]	-	GO:0016836//hydro-lyase activity;GO:0046914//transition metal ion binding;GO:0016836//hydro-lyase activity;GO:0046914//transition metal ion binding	-	gi|778685810|ref|XP_011652279.1|/8.693e-170/PREDICTED: carbonic anhydrase 2 isoform X1 [Cucumis sativus]
Csa7G046650	6.595	10.58	0.681895	Up	0.630051	-	-	-	-	gi|449438058|ref|XP_004136807.1|/2.08174e-40/PREDICTED: uncharacterized protein LOC101222779 [Cucumis sativus]
Csa7G419610	295.65	473.81	0.680418	Up	0.860174	K00789|1|0.0|775|csv:105434413|S-adenosylmethionine synthetase [EC:2.5.1.6]	GO:0044424	GO:0016765//transferase activity, transferring alkyl or aryl (other than methyl) groups;GO:0043169//cation binding;GO:0032559//adenyl ribonucleotide binding	GO:0044237//cellular metabolic process	gi|449472806|ref|XP_004153700.1|/0/PREDICTED: S-adenosylmethionine synthase 2 [Cucumis sativus]
CsaUNG024770	295.65	473.81	0.680418	Up	0.860174	K00789|1|0.0|775|csv:105434413|S-adenosylmethionine synthetase [EC:2.5.1.6]	GO:0044424	GO:0016765//transferase activity, transferring alkyl or aryl (other than methyl) groups;GO:0043169//cation binding;GO:0032559//adenyl ribonucleotide binding	GO:0044237//cellular metabolic process	gi|449472806|ref|XP_004153700.1|/0/PREDICTED: S-adenosylmethionine synthase 2 [Cucumis sativus]
Csa7G419650	295.65	473.81	0.680418	Up	0.860174	K00789|1|0.0|775|csv:105434413|S-adenosylmethionine synthetase [EC:2.5.1.6]	GO:0044424	GO:0016765//transferase activity, transferring alkyl or aryl (other than methyl) groups;GO:0043169//cation binding;GO:0032559//adenyl ribonucleotide binding	GO:0044237//cellular metabolic process	gi|449472806|ref|XP_004153700.1|/0/PREDICTED: S-adenosylmethionine synthase 2 [Cucumis sativus]
Csa2G031190	48.99	78.505	0.680297	Up	0.839003	-	-	-	-	gi|449454067|ref|XP_004144777.1|/2.90697e-51/PREDICTED: uncharacterized protein LOC101210613 isoform X1 [Cucumis sativus]
Csa1G569400	47.355	75.785	0.678396	Up	0.838011	-	-	-	-	gi|449435651|ref|XP_004135608.1|/1.3335e-39/PREDICTED: uncharacterized protein LOC101205077 isoform X1 [Cucumis sativus]
Csa3G076580	15.115	24.175	0.677535	Up	0.767263	K06927|1|2e-06|52.8|gsl:Gasu_59960|diphthine-ammonia ligase [EC:6.3.1.14]	-	-	-	gi|700200989|gb|KGN56122.1|/4.54812e-91/Plastid-lipid associated protein [Cucumis sativus]
Csa6G302120	8.35	13.355	0.677532	Up	0.675563	-	-	-	-	gi|449461017|ref|XP_004148240.1|/7.72698e-80/PREDICTED: uncharacterized protein LOC101218723 [Cucumis sativus]
Csa7G428990	22.19	35.41	0.674247	Up	0.800556	K01188|1|0.0|721|csv:101221825|beta-glucosidase [EC:3.2.1.21]	-	GO:0004553//hydrolase activity, hydrolyzing O-glycosyl compounds;GO:0016798//hydrolase activity, acting on glycosyl bonds	GO:0005975//carbohydrate metabolic process;GO:0008152//metabolic process	gi|449436255|ref|XP_004135908.1|/0/PREDICTED: vicianin hydrolase [Cucumis sativus]
Csa2G286540	5.91	9.425	0.673334	Up	0.602589	-	-	-	-	gi|449460614|ref|XP_004148040.1|/3.31883e-55/PREDICTED: uncharacterized protein LOC101206880 [Cucumis sativus]
Csa1G002780	17.505	27.89	0.671981	Up	0.780135	K17623|1|3e-12|73.2|sbi:SORBI_03g035060|pseudouridine-5'-monophosphatase [EC:3.1.3.-];K00861|2|1e-11|71.2|mpp:MICPUCDRAFT_36086|riboflavin kinase [EC:2.7.1.26]	-	GO:0003824//catalytic activity	-	gi|449440594|ref|XP_004138069.1|/2.47271e-166/PREDICTED: haloacid dehalogenase-like hydrolase domain-containing protein At3g48420 [Cucumis sativus]
Csa1G515470	66.4	105.785	0.67188	Up	0.844447	-	GO:0016020//membrane	-	-	gi|700210622|gb|KGN65718.1|/3.08711e-52/hypothetical protein Csa_1G515470 [Cucumis sativus]
Csa1G004180	14.76	23.495	0.670661	Up	0.76182	-	-	-	-	gi|449440646|ref|XP_004138095.1|/9.25044e-122/PREDICTED: uncharacterized protein LOC101204691 [Cucumis sativus]
Csa6G187930	7.145	11.37	0.670226	Up	0.640697	K15235|1|3e-99|360|csv:101210683|josephin [EC:3.4.19.12]	-	-	-	gi|778713808|ref|XP_011657130.1|/1.64345e-98/PREDICTED: josephin-like protein [Cucumis sativus]
Csa1G540870	418.78	665.53	0.668311	Up	0.859182	K02878|1|8e-42|168|csv:3429291|large subunit ribosomal protein L16	GO:0030529//intracellular ribonucleoprotein complex;GO:0009536//plastid	GO:0003723//RNA binding;GO:0005198//structural molecule activity	GO:0010467//gene expression	gi|700210847|gb|KGN65943.1|/2.04113e-64/50S ribosomal protein L16, chloroplastic [Cucumis sativus]
Csa3G895960	8.99	14.26	0.665581	Up	0.684152	K08900|1|2e-34|147|mdm:103404027|mitochondrial chaperone BCS1	-	-	-	gi|449436852|ref|XP_004136206.1|/0/PREDICTED: uncharacterized protein LOC101213975 isoform X1 [Cucumis sativus]
Csa1G616860	13.94	22.1	0.664816	Up	0.751536	K01256|1|2e-09|63.9|smo:SELMODRAFT_407075|aminopeptidase N [EC:3.4.11.2];K04498|2|3e-06|53.1|obr:102708813|E1A/CREB-binding protein [EC:2.3.1.48]	-	-	-	gi|449442565|ref|XP_004139052.1|/5.51704e-151/PREDICTED: uncharacterized protein At5g02240 [Cucumis sativus]
Csa2G024440	581.045	921.115	0.664731	Up	0.858069	K15718|1|9e-31|132|csv:105434554|linoleate 9S-lipoxygenase [EC:1.13.11.58]	-	GO:0046914//transition metal ion binding;GO:0016702//oxidoreductase activity, acting on single donors with incorporation of molecular oxygen, incorporation of two atoms of oxygen	GO:0006633//fatty acid biosynthetic process	gi|700205809|gb|KGN60928.1|/3.18876e-49/hypothetical protein Csa_2G024440 [Cucumis sativus]
Csa3G127770	9.785	15.42	0.656159	Up	0.696056	K15404|1|0.0|1169|csv:101203691|aldehyde decarbonylase [EC:4.1.99.5]	-	-	-	gi|700201533|gb|KGN56666.1|/0/hypothetical protein Csa_3G127770 [Cucumis sativus]
Csa3G732480	29.21	46.025	0.655955	Up	0.814372	K08869|1|2e-29|130|cre:CHLREDRAFT_165812|aarF domain-containing kinase;K17613|2|4e-14|79.0|mpp:MICPUCDRAFT_55883|calcineurin-binding protein cabin-1;K01184|3|3e-10|66.2|obr:102702858|polygalacturonase [EC:3.2.1.15];K11865|4|2e-06|53.5|cvr:CHLNCDRAFT_142952|protein MYSM1;K12133|5|9e-06|51.2|mus:103973007|MYB-related transcription factor LHY	GO:0043231//intracellular membrane-bounded organelle	GO:0003676//nucleic acid binding	-	gi|449439918|ref|XP_004137732.1|/1.08243e-158/PREDICTED: transcription factor DIVARICATA-like [Cucumis sativus]
Csa1G025150	7.06	11.115	0.654768	Up	0.629978	K02885|1|1e-82|305|csv:101222783|large subunit ribosomal protein L19e	GO:0043231//intracellular membrane-bounded organelle;GO:0015934//large ribosomal subunit;GO:0016020//membrane	GO:0005198//structural molecule activity	GO:0010467//gene expression;GO:0022613//ribonucleoprotein complex biogenesis	gi|449439153|ref|XP_004137352.1|/8.98053e-82/PREDICTED: 60S ribosomal protein L19-3-like [Cucumis sativus]
Csa3G829270	13.91	21.82	0.649529	Up	0.746141	K10529|1|0.0|1251|csv:101218397|alpha-dioxygenase [EC:1.-.-.-]	-	-	-	gi|778685730|ref|XP_004147441.2|/0/PREDICTED: alpha-dioxygenase 1 [Cucumis sativus]
Csa3G355060	17.5	27.375	0.645504	Up	0.772078	-	-	-	-	gi|700202730|gb|KGN57863.1|/3.22297e-17/hypothetical protein Csa_3G355060 [Cucumis sativus]
Csa3G017060	6.965	10.885	0.644146	Up	0.622405	K13216|1|1e-14|82.0|aly:ARALYDRAFT_356289|nuclear inhibitor of protein phosphatase 1 [EC:3.1.4.-]	-	-	-	gi|700200679|gb|KGN55812.1|/4.97943e-112/hypothetical protein Csa_3G017060 [Cucumis sativus]
Csa3G732470	96.315	150.29	0.641917	Up	0.844423	K13065|1|8e-37|155|crb:CARUB_v10011977mg|shikimate O-hydroxycinnamoyltransferase [EC:2.3.1.133]	-	GO:0016746//transferase activity, transferring acyl groups	-	gi|449439912|ref|XP_004137729.1|/0/PREDICTED: uncharacterized acetyltransferase At3g50280 [Cucumis sativus]
Csa5G190530	22.83	35.565	0.639527	Up	0.792766	K13993|1|3e-65|247|csv:105435462|HSP20 family protein	-	-	-	gi|778701165|ref|XP_011654976.1|/1.71182e-64/PREDICTED: 17.8 kDa class I heat shock protein-like [Cucumis sativus]
Csa3G792060	14.555	22.64	0.637359	Up	0.747544	K12900|1|1e-47|189|csv:101216712|FUS-interacting serine-arginine-rich protein 1	-	-	-	gi|778684654|ref|XP_011652066.1|/7.40282e-47/PREDICTED: serine/arginine-rich SC35-like splicing factor SCL33 isoform X1 [Cucumis sativus]
Csa3G596250	8.25	12.825	0.636493	Up	0.652722	-	-	-	-	gi|700203092|gb|KGN58225.1|/3.58939e-37/hypothetical protein Csa_3G596250 [Cucumis sativus]
Csa5G097460	11.545	17.94	0.635912	Up	0.713283	-	-	-	-	gi|778698401|ref|XP_011654528.1|/1.07635e-117/PREDICTED: protein AIG1-like [Cucumis sativus]
Csa1G479110	15.97	24.78	0.633812	Up	0.756255	-	-	-	-	-
Csa7G432550	13.975	21.66	0.632185	Up	0.739221	-	-	-	-	gi|449436142|ref|XP_004135853.1|/7.47974e-147/PREDICTED: uncharacterized protein LOC101208051 [Cucumis sativus]
Csa3G710790	41.665	64.515	0.630799	Up	0.821776	K03686|1|5e-08|57.0|fve:101292433|molecular chaperone DnaJ	-	GO:0005515//protein binding	-	gi|778682940|ref|XP_004137653.2|/5.97139e-75/PREDICTED: chaperone protein dnaJ 8, chloroplastic-like [Cucumis sativus]
Csa1G277980	35.39	54.795	0.630702	Up	0.815171	-	-	-	-	-
Csa3G664560	242.1	374.66	0.629979	Up	0.849552	K08912|1|1e-153|542|csv:101203342|light-harvesting complex II chlorophyll a/b binding protein 1	GO:0009536//plastid	-	GO:0006091//generation of precursor metabolites and energy	gi|449461699|ref|XP_004148579.1|/6.64899e-153/PREDICTED: chlorophyll a-b binding protein of LHCII type 1-like [Cucumis sativus]
Csa1G025200	12.805	19.795	0.628429	Up	0.726228	-	-	-	-	gi|449439160|ref|XP_004137355.1|/1.75677e-66/PREDICTED: uncharacterized protein LOC101203378 [Cucumis sativus]
Csa7G031690	9.685	14.965	0.627768	Up	0.678756	K07199|1|3e-155|547|csv:101213924|5'-AMP-activated protein kinase, regulatory beta subunit	-	-	-	gi|778723491|ref|XP_011658663.1|/3.12674e-158/PREDICTED: SNF1-related protein kinase regulatory subunit beta-2-like isoform X5 [Cucumis sativus]
Csa3G778180	9.93	15.34	0.627433	Up	0.683499	-	-	-	-	gi|700204028|gb|KGN59161.1|/1.89745e-54/hypothetical protein Csa_3G778180 [Cucumis sativus]
Csa5G517080	13.88	21.395	0.624266	Up	0.734575	-	-	-	-	gi|700196132|gb|KGN51309.1|/4.00192e-28/hypothetical protein Csa_5G517080 [Cucumis sativus]
Csa3G824990	7.84	12.055	0.620706	Up	0.633511	K13126|1|3e-11|69.7|fve:101312606|polyadenylate-binding protein;K05941|2|7e-10|65.1|mdm:103435918|glutathione gamma-glutamylcysteinyltransferase [EC:2.3.2.15];K00162|3|4e-08|59.3|obr:102719045|pyruvate dehydrogenase E1 component beta subunit [EC:1.2.4.1]	-	-	-	gi|449437840|ref|XP_004136698.1|/1.7598e-133/PREDICTED: NAC domain-containing protein 100 isoform X1 [Cucumis sativus]
Csa2G006090	29.06	44.625	0.618817	Up	0.803024	-	-	-	-	gi|449443105|ref|XP_004139321.1|/1.6203e-45/PREDICTED: early nodulin-93-like [Cucumis sativus]
Csa7G327730	40.46	62.11	0.618329	Up	0.817977	K14496|1|4e-103|373|csv:101210262|abscisic acid receptor PYR/PYL family	-	-	-	gi|449443794|ref|XP_004139662.1|/2.32963e-102/PREDICTED: abscisic acid receptor PYL8 [Cucumis sativus]
Csa3G171760	7.805	11.975	0.617555	Up	0.631478	-	-	-	-	gi|449459808|ref|XP_004147638.1|/2.20268e-82/PREDICTED: 1,4-dihydroxy-2-naphthoyl-CoA thioesterase 1-like [Cucumis sativus]
Csa3G860260	25.19	38.645	0.617431	Up	0.793104	K08999|1|5e-30|132|jcu:105628516|uncharacterized protein	-	-	-	gi|449460235|ref|XP_004147851.1|/1.23634e-168/PREDICTED: bifunctional nuclease 1 [Cucumis sativus]
Csa7G221360	18.73	28.69	0.615197	Up	0.767626	-	GO:0009534//chloroplast thylakoid	GO:0016651//oxidoreductase activity, acting on NAD(P)H;GO:0048037//cofactor binding	GO:0008152//metabolic process	gi|449444080|ref|XP_004139803.1|/1.54854e-115/PREDICTED: NAD(P)H-quinone oxidoreductase subunit M, chloroplastic [Cucumis sativus]
Csa3G144230	63.7	97.505	0.614183	Up	0.829809	K13811|1|0.0|918|csv:101221111|3'-phosphoadenosine 5'-phosphosulfate synthase [EC:2.7.7.4 2.7.1.25]	-	GO:0004779//sulfate adenylyltransferase activity	GO:0006790//sulfur compound metabolic process	gi|449432652|ref|XP_004134113.1|/0/PREDICTED: ATP sulfurylase 1, chloroplastic [Cucumis sativus]
Csa4G664420	7.545	11.545	0.613675	Up	0.621776	K16290|1|0.0|724|csv:101205826|xylem cysteine proteinase [EC:3.4.22.-]	-	-	-	gi|778697249|ref|XP_011654284.1|/0/PREDICTED: xylem cysteine proteinase 2 [Cucumis sativus]
CsaUNG026610	14.69	22.475	0.613487	Up	0.737697	-	-	-	-	gi|449464628|ref|XP_004150031.1|/2.95237e-115/PREDICTED: methyl-CpG-binding domain-containing protein 11-like [Cucumis sativus]
Csa7G044220	55.82	85.335	0.612355	Up	0.826204	-	-	-	-	gi|700188298|gb|KGN43531.1|/9.72772e-51/hypothetical protein Csa_7G044220 [Cucumis sativus]
Csa2G000880	12.015	18.365	0.612122	Up	0.707476	K18121|1|9e-37|154|bdi:100843460|glyoxylate/succinic semialdehyde reductase [EC:1.1.1.79 1.1.1.-]	-	-	-	gi|700205462|gb|KGN60581.1|/3.54718e-177/hypothetical protein Csa_2G000880 [Cucumis sativus]
Csa3G881860	12.35	18.86	0.610819	Up	0.711638	-	-	-	-	gi|778687234|ref|XP_004136309.2|/7.94428e-82/PREDICTED: uncharacterized protein LOC101218277 [Cucumis sativus]
Csa3G732680	28.55	43.565	0.609679	Up	0.79879	-	-	-	-	gi|449439942|ref|XP_004137744.1|/1.56572e-93/PREDICTED: uncharacterized protein LOC101218677 [Cucumis sativus]
Csa6G505280	147.73	225.09	0.607539	Up	0.841979	K11275|1|2e-51|202|csv:101205007|histone H1/5	GO:0000785//chromatin;GO:0043231//intracellular membrane-bounded organelle	GO:0003676//nucleic acid binding	GO:0034728//nucleosome organization	gi|449434180|ref|XP_004134874.1|/9.98186e-51/PREDICTED: histone H1 [Cucumis sativus]
Csa2G352390	21.35	32.525	0.607313	Up	0.776264	K18740|1|0.0|694|csv:101214970|exonuclease 3'-5' domain-containing protein 1	GO:0044464	GO:0003676//nucleic acid binding;GO:0004527//exonuclease activity	GO:0034641	gi|449450328|ref|XP_004142915.1|/0/PREDICTED: exonuclease 3'-5' domain-containing protein 1 isoform X1 [Cucumis sativus]
Csa6G491000	9.555	14.55	0.606691	Up	0.665062	K12126|1|2e-26|120|ppp:PHYPADRAFT_164436|phytochrome-interacting factor 3	-	-	-	gi|778718426|ref|XP_004142005.2|/0/PREDICTED: transcription factor SPATULA [Cucumis sativus]
Csa4G017150	42.805	65.18	0.60665	Up	0.817324	K13496|1|8e-66|251|sly:101261181|UDP-glucosyl transferase 73C [EC:2.4.1.-]	-	-	-	gi|449468742|ref|XP_004152080.1|/0/PREDICTED: UDP-glycosyltransferase 92A1-like [Cucumis sativus]
Csa1G568580	81.065	123.14	0.603148	Up	0.831236	K15697|1|4e-62|238|egu:105052562|RING finger protein 114 [EC:2.3.2.27]	-	-	-	gi|778662317|ref|XP_011659720.1|/4.64003e-116/PREDICTED: protein DEHYDRATION-INDUCED 19 homolog 3 isoform X3 [Cucumis sativus]
Csa4G646000	13.405	20.36	0.602966	Up	0.719381	-	-	-	-	gi|778696581|ref|XP_011654171.1|/1.84114e-129/PREDICTED: protein REVERSION-TO-ETHYLENE SENSITIVITY1 isoform X1 [Cucumis sativus]
Csa3G895900	7.345	11.15	0.602209	Up	0.60917	-	-	-	-	gi|700205211|gb|KGN60344.1|/3.23794e-33/hypothetical protein Csa_3G895900 [Cucumis sativus]
Csa2G120940	10.925	16.57	0.60094	Up	0.685773	K10717|1|5e-99|362|smo:SELMODRAFT_441298|cytokinin trans-hydroxylase	-	-	-	gi|449442331|ref|XP_004138935.1|/0/PREDICTED: cytochrome P450 714C2-like [Cucumis sativus]
