# Supplementary material for: Differential Gene Expression Caused by the F and M Loci Provides Insight Into Ethylene-Mediated Female Flower Differentiation in Cucumber
Source: Front Plant Sci. 2018 Aug 14;9:1091. doi: 10.3389/fpls.2018.01091 (PMC6102477; doi:10.3389/fpls.2018.01091)
Supplement: Supplementary file 5 [file Table_3.xls]

## Sheet: 工作表1
Table S3. Differentially expressed genes between M12 and G12.
GeneID	M12	G12	log2Ratio(Ft/St)	Up-Down-Regulation(Ft/St)	Probability	KEGG Orthology	GO Component	GO Function	GO Process	Blast nr
Csa3G889920	927.265	610.89	-0.602069	Down	0.852154	-	-	-	-	-
Csa1G031760	23.085	15.175	-0.605259	Down	0.757082	-	-	-	-	gi|700208856|gb|KGN63952.1|/1.78188e-31/hypothetical protein Csa_1G031760 [Cucumis sativus]
Csa7G368160	11.43	7.505	-0.606901	Down	0.638945	-	-	-	-	gi|700189430|gb|KGN44663.1|/3.46175e-78/hypothetical protein Csa_7G368155 [Cucumis sativus]
Csa2G247580	32.765	21.51	-0.607148	Down	0.790503	-	-	-	-	gi|449462272|ref|XP_004148865.1|/2.87594e-177/PREDICTED: epoxide hydrolase 3-like [Cucumis sativus]
Csa3G374190	20.455	13.42	-0.608069	Down	0.742457	K13415|1|1e-23|111|pop:POPTR_0007s06940g|protein brassinosteroid insensitive 1 [EC:2.7.10.1 2.7.11.1]	-	-	-	gi|778680970|ref|XP_011651432.1|/0/PREDICTED: piriformospora indica-insensitive protein 2 [Cucumis sativus]
Csa2G432240	13.645	8.935	-0.610833	Down	0.676247	-	-	-	-	gi|700208237|gb|KGN63356.1|/1.57776e-24/hypothetical protein Csa_2G432240 [Cucumis sativus]
Csa2G258640	19.8	12.965	-0.610878	Down	0.738577	K14488|1|3e-50|196|csv:101203171|SAUR family protein	-	-	-	gi|778669575|ref|XP_011649267.1|/2.44897e-49/PREDICTED: auxin-induced protein 15A-like [Cucumis sativus]
Csa7G046640	14.475	9.475	-0.611365	Down	0.687354	-	-	-	-	gi|449438060|ref|XP_004136808.1|/2.08174e-40/PREDICTED: uncharacterized protein LOC101223015 [Cucumis sativus]
Csa3G185130	13.345	8.73	-0.612246	Down	0.672584	K07213|1|4e-09|61.6|fve:101298579|copper chaperone	-	-	-	gi|700202300|gb|KGN57433.1|/4.10423e-110/hypothetical protein Csa_3G185130 [Cucumis sativus]
Csa3G743400	169.09	110.52	-0.613484	Down	0.845848	K09873|1|3e-129|461|csv:101222386|aquaporin TIP	GO:0000325//plant-type vacuole;GO:0000322//storage vacuole;GO:0009526//plastid envelope;GO:0031090//organelle membrane	GO:0005372//water transmembrane transporter activity;GO:0042887	GO:0055085//transmembrane transport;GO:0010476//gibberellin mediated signaling pathway;GO:0015840//urea transport;GO:0042044//fluid transport	gi|449440143|ref|XP_004137844.1|/1.79723e-128/PREDICTED: aquaporin TIP1-1-like [Cucumis sativus]
Csa1G633390	10.405	6.8	-0.61367	Down	0.620562	-	-	-	-	gi|700211492|gb|KGN66588.1|/2.23798e-117/hypothetical protein Csa_1G633390 [Cucumis sativus]
Csa6G075150	28.37	18.535	-0.614114	Down	0.779346	-	-	-	-	gi|700191010|gb|KGN46214.1|/2.24261e-47/hypothetical protein Csa_6G075150 [Cucumis sativus]
Csa6G423450	27.525	17.98	-0.61435	Down	0.776994	K13508|1|0.0|865|csv:101214551|glycerol-3-phosphate acyltransferase [EC:2.3.1.15]	-	-	-	gi|778716614|ref|XP_011657568.1|/0/PREDICTED: glycerol-3-phosphate acyltransferase 1 [Cucumis sativus]
Csa7G378530	12.415	8.09	-0.617873	Down	0.660555	K14484|1|2e-98|357|csv:101219427|auxin-responsive protein IAA	GO:0043231//intracellular membrane-bounded organelle	GO:0005515//protein binding	GO:0009755//hormone-mediated signaling pathway	gi|449458448|ref|XP_004146959.1|/3.39572e-111/PREDICTED: auxin-induced protein 22D-like [Cucumis sativus]
Csa2G047810	19.825	12.865	-0.623869	Down	0.742821	K19041|1|1e-68|260|mus:103986695|E3 ubiquitin-protein ligase RNF38/44 [EC:2.3.2.27]	-	-	-	gi|449462741|ref|XP_004149099.1|/0/PREDICTED: RING-H2 finger protein ATL13 [Cucumis sativus]
Csa5G284530	23.185	15.015	-0.626787	Down	0.764212	K02889|1|9e-36|148|cmo:103486741|large subunit ribosomal protein L21e	-	-	-	gi|700195660|gb|KGN50837.1|/2.215e-50/hypothetical protein Csa_5G284530 [Cucumis sativus]
Csa3G854760	12	7.76	-0.628906	Down	0.657766	K13648|1|2e-20|100|tcc:TCM_014355|alpha-1,4-galacturonosyltransferase [EC:2.4.1.43]	-	GO:0016740//transferase activity	-	gi|449460165|ref|XP_004147816.1|/0/PREDICTED: probable galacturonosyltransferase-like 1 [Cucumis sativus]
Csa2G009550	57.045	36.86	-0.630044	Down	0.827125	-	-	-	-	gi|659070745|ref|XP_008456451.1|/4.13755e-63/PREDICTED: protein LIGHT-DEPENDENT SHORT HYPOCOTYLS 2-like [Cucumis melo]
Csa2G350290	9.55	6.16	-0.63257	Down	0.609308	K14491|1|0.0|1159|csv:101204370|two-component response regulator ARR-B family	-	-	-	gi|449450407|ref|XP_004142954.1|/0/PREDICTED: two-component response regulator ARR11 [Cucumis sativus]
Csa3G889750	76.115	49.095	-0.632605	Down	0.835662	K12741|1|1e-16|87.4|smo:SELMODRAFT_169811|heterogeneous nuclear ribonucleoprotein A1/A3	-	-	-	gi|449437302|ref|XP_004136431.1|/1.0644e-87/PREDICTED: RNA-binding protein 38 [Cucumis sativus]
Csa3G902310	21.19	13.65	-0.634483	Down	0.754657	K14496|1|2e-111|401|csv:101218875|abscisic acid receptor PYR/PYL family	-	-	-	gi|449461497|ref|XP_004148478.1|/1.4249e-110/PREDICTED: abscisic acid receptor PYR1-like [Cucumis sativus]
Csa4G209330	14.43	9.29	-0.635321	Down	0.696401	K16075|1|7e-55|212|csv:101219314|magnesium transporter	-	-	-	gi|700198813|gb|KGN53971.1|/1.54242e-64/hypothetical protein Csa_4G209330 [Cucumis sativus]
Csa6G106740	16.415	10.56	-0.636405	Down	0.719465	-	-	-	-	gi|778722074|ref|XP_011658400.1|/6.80268e-20/PREDICTED: major centromere autoantigen B [Cucumis sativus]
Csa3G017080	43.745	28.14	-0.636496	Down	0.817302	-	-	-	-	gi|700200681|gb|KGN55814.1|/1.60567e-32/hypothetical protein Csa_3G017080 [Cucumis sativus]
Csa6G509560	96.065	61.73	-0.638039	Down	0.842816	-	-	-	-	gi|700193783|gb|KGN48987.1|/6.37691e-21/hypothetical protein Csa_6G509560 [Cucumis sativus]
Csa5G157320	19.53	12.545	-0.638579	Down	0.746605	K00517|1|5e-87|322|osa:4348172|;K16084|2|1e-77|291|dosa:Os06t0599200-01|ent-cassa-12,15-diene 11-hydroxylase [EC:1.14.13.145]	-	GO:0005506//iron ion binding	-	gi|449459736|ref|XP_004147602.1|/0/PREDICTED: geraniol 8-hydroxylase [Cucumis sativus]
Csa4G329560	13.705	8.8	-0.639127	Down	0.688155	-	-	-	-	gi|449464418|ref|XP_004149926.1|/1.57158e-56/PREDICTED: uncharacterized protein LOC101209807 [Cucumis sativus]
Csa1G009880	11.1	7.12	-0.640611	Down	0.645858	-	-	-	-	gi|700208588|gb|KGN63684.1|/2.87936e-42/hypothetical protein Csa_1G009880 [Cucumis sativus]
Csa1G004300	47.78	30.61	-0.642404	Down	0.821255	-	-	-	-	gi|700208467|gb|KGN63563.1|/1.15716e-30/hypothetical protein Csa_1G004300 [Cucumis sativus]
Csa5G223000	45.02	28.84	-0.642495	Down	0.818806	-	-	-	-	gi|700195564|gb|KGN50741.1|/8.6016e-18/hypothetical protein Csa_5G223000 [Cucumis sativus]
Csa7G388370	14.195	9.06	-0.6478	Down	0.697686	-	GO:0043231//intracellular membrane-bounded organelle	-	-	gi|700189571|gb|KGN44804.1|/1.72915e-26/hypothetical protein Csa_7G388370 [Cucumis sativus]
Csa6G367090	38.07	24.275	-0.649183	Down	0.811287	K09264|1|4e-69|259|csv:101219414|MADS-box transcription factor, plant	GO:0043231//intracellular membrane-bounded organelle	GO:0003677//DNA binding;GO:0001071//nucleic acid binding transcription factor activity	GO:0006351//transcription, DNA-templated	gi|700192458|gb|KGN47662.1|/2.68293e-68/hypothetical protein Csa_6G367090 [Cucumis sativus]
Csa1G602530	25.175	16.025	-0.651667	Down	0.780001	K00423|1|0.0|1279|csv:101217209|L-ascorbate oxidase [EC:1.10.3.3]	-	GO:0046914//transition metal ion binding;GO:0016682//oxidoreductase activity, acting on diphenols and related substances as donors, oxygen as acceptor	GO:0008152//metabolic process	gi|700211320|gb|KGN66416.1|/0/hypothetical protein Csa_1G602530 [Cucumis sativus]
Csa3G047930	8.905	5.665	-0.65254	Down	0.601281	-	-	-	-	gi|700200900|gb|KGN56033.1|/9.59417e-14/hypothetical protein Csa_3G047930 [Cucumis sativus]
Csa6G006860	15.265	9.695	-0.654915	Down	0.712844	-	-	-	-	gi|700190497|gb|KGN45701.1|/3.79639e-18/hypothetical protein Csa_6G006860 [Cucumis sativus]
Csa5G585440	9.335	5.925	-0.655835	Down	0.61411	-	-	-	-	gi|700196440|gb|KGN51617.1|/3.93886e-52/hypothetical protein Csa_5G585440 [Cucumis sativus]
Csa7G270590	8.915	5.655	-0.656708	Down	0.604021	-	-	-	-	gi|700189132|gb|KGN44365.1|/0/hypothetical protein Csa_7G270590 [Cucumis sativus]
Csa2G270760	9.12	5.78	-0.657964	Down	0.609333	-	-	-	-	gi|700206815|gb|KGN61934.1|/4.13339e-20/hypothetical protein Csa_2G270760 [Cucumis sativus]
Csa6G446470	31.05	19.64	-0.660798	Down	0.799379	K07213|1|5e-06|52.4|ppp:PHYPADRAFT_49866|copper chaperone	-	-	-	gi|778717191|ref|XP_011657664.1|/3.14214e-107/PREDICTED: uncharacterized protein LOC101221463 [Cucumis sativus]
Csa6G156050	15.075	9.52	-0.663125	Down	0.713402	-	-	-	-	gi|700191773|gb|KGN46977.1|/2.62781e-168/hypothetical protein Csa_6G156050 [Cucumis sativus]
Csa7G452290	17.08	10.765	-0.66596	Down	0.735618	K00679|1|5e-97|355|cic:CICLE_v10027727mg|phospholipid:diacylglycerol acyltransferase [EC:2.3.1.158];K01188|2|2e-39|163|aly:ARALYDRAFT_316517|beta-glucosidase [EC:3.2.1.21];K10960|3|3e-37|156|atr:18422248|geranylgeranyl reductase [EC:1.3.1.83];K01206|4|2e-19|97.4|cic:CICLE_v10031741mg|alpha-L-fucosidase [EC:3.2.1.51]	-	GO:0016787//hydrolase activity	GO:0044238//primary metabolic process	gi|449447826|ref|XP_004141668.1|/0/PREDICTED: GDSL esterase/lipase APG [Cucumis sativus]
Csa2G100590	20.75	13.055	-0.668509	Down	0.762903	-	-	-	-	gi|700206258|gb|KGN61377.1|/9.77971e-65/hypothetical protein Csa_2G100590 [Cucumis sativus]
Csa2G402110	11.595	7.295	-0.668523	Down	0.665818	-	-	-	-	gi|449442090|ref|XP_004138815.1|/6.89952e-52/PREDICTED: gibberellin-regulated protein 9 [Cucumis sativus]
Csa2G234570	9.91	6.23	-0.669653	Down	0.632615	-	-	-	-	gi|449472539|ref|XP_004153625.1|/1.65539e-174/PREDICTED: uncharacterized protein LOC101210068 [Cucumis sativus]
Csa3G740830	10.5	6.58	-0.67423	Down	0.646609	-	-	-	-	gi|700203858|gb|KGN58991.1|/7.20396e-25/hypothetical protein Csa_3G740830 [Cucumis sativus]
Csa2G263940	702.305	439.73	-0.67548	Down	0.866002	-	-	-	-	gi|778669631|ref|XP_004147064.2|/5.89439e-90/PREDICTED: proline-rich protein 4 isoform X1 [Cucumis sativus]
Csa2G381760	124.855	77.675	-0.684731	Down	0.8547	K14515|1|0.0|1225|csv:101216639|EIN3-binding F-box protein	-	-	-	gi|449441910|ref|XP_004138725.1|/0/PREDICTED: EIN3-binding F-box protein 1 [Cucumis sativus]
Csa6G524040	21.525	13.39	-0.684857	Down	0.771173	K03676|1|4e-36|149|tcc:TCM_029438|glutaredoxin 3	-	-	-	gi|700194211|gb|KGN49415.1|/1.54203e-51/hypothetical protein Csa_6G524040 [Cucumis sativus]
Csa1G604090	10.355	6.44	-0.685195	Down	0.648913	-	GO:0044464	GO:0015075//ion transmembrane transporter activity	GO:0006811//ion transport	gi|700211327|gb|KGN66423.1|/4.25259e-22/hypothetical protein Csa_1G604090 [Cucumis sativus]
Csa6G109720	19.38	12.04	-0.686733	Down	0.760041	-	-	-	-	gi|449445692|ref|XP_004140606.1|/0/PREDICTED: uncharacterized protein LOC101214238 [Cucumis sativus]
Csa4G629480	35.265	21.755	-0.69689	Down	0.817181	K13126|1|1e-15|84.3|fve:101312606|polyadenylate-binding protein;K05941|2|9e-10|65.1|mdm:103435918|glutathione gamma-glutamylcysteinyltransferase [EC:2.3.2.15];K00162|3|5e-06|52.8|obr:102719045|pyruvate dehydrogenase E1 component beta subunit [EC:1.2.4.1]	-	-	-	gi|449456725|ref|XP_004146099.1|/0/PREDICTED: protein CUP-SHAPED COTYLEDON 2-like [Cucumis sativus]
Csa5G597500	9.12	5.625	-0.697181	Down	0.624297	K17964|1|3e-65|250|smo:SELMODRAFT_424099|leucine-rich PPR motif-containing protein, mitochondrial	-	-	-	gi|449435418|ref|XP_004135492.1|/0/PREDICTED: pentatricopeptide repeat-containing protein At1g13040, mitochondrial [Cucumis sativus]
Csa3G020080	17.055	10.495	-0.700493	Down	0.744689	K13993|1|6e-57|220|csv:101219106|HSP20 family protein	-	-	-	gi|778675417|ref|XP_004147203.2|/3.58045e-56/PREDICTED: small heat shock protein, chloroplastic-like isoform X2 [Cucumis sativus]
Csa7G352500	9.02	5.535	-0.704544	Down	0.622866	-	-	-	-	gi|778727057|ref|XP_004149783.2|/0/PREDICTED: membrane protein of ER body 2-like [Cucumis sativus]
Csa1G096060	9.215	5.65	-0.705733	Down	0.629608	-	-	-	-	gi|700209675|gb|KGN64771.1|/1.70089e-26/hypothetical protein Csa_1G096060 [Cucumis sativus]
Csa2G378530	9.035	5.535	-0.706941	Down	0.626067	K01535|1|3e-86|317|cmo:103488233|H+-transporting ATPase [EC:3.6.3.6]	-	-	-	gi|778672217|ref|XP_011649762.1|/1.68618e-85/PREDICTED: plasma membrane ATPase 4 [Cucumis sativus]
Csa6G118330	38.84	23.755	-0.709312	Down	0.826154	-	-	-	-	gi|449444419|ref|XP_004139972.1|/3.16549e-157/PREDICTED: protein EXORDIUM-like 5 [Cucumis sativus]
Csa2G247040	432.265	262.435	-0.719956	Down	0.870925	K13195|1|3e-32|137|gmx:100305467|cold-inducible RNA-binding protein;K12885|4|2e-24|111|smo:SELMODRAFT_18499|heterogeneous nuclear ribonucleoprotein G	-	-	-	gi|778669320|ref|XP_004148845.2|/1.59907e-41/PREDICTED: LOW QUALITY PROTEIN: glycine-rich RNA-binding, abscisic acid-inducible protein-like [Cucumis sativus]
Csa2G011420	33.055	20.055	-0.720907	Down	0.818199	K14484|1|4e-76|283|csv:101223028|auxin-responsive protein IAA	GO:0043231//intracellular membrane-bounded organelle	GO:0005515//protein binding	GO:0009755//hormone-mediated signaling pathway	gi|449442931|ref|XP_004139234.1|/2.54473e-75/PREDICTED: auxin-responsive protein IAA4 [Cucumis sativus]
Csa4G006070	26.78	16.23	-0.722493	Down	0.802241	K00507|1|9e-92|335|csv:101209978|stearoyl-CoA desaturase (delta-9 desaturase) [EC:1.14.19.1]	-	-	-	gi|700197742|gb|KGN52900.1|/8.97317e-103/hypothetical protein Csa_4G006070 [Cucumis sativus]
Csa7G044870	24.505	14.83	-0.724558	Down	0.795183	-	-	-	-	gi|778730125|ref|XP_011659705.1|/5.16226e-16/PREDICTED: proline-rich receptor-like protein kinase PERK9 [Cucumis sativus]
Csa5G612250	15.265	9.225	-0.726607	Down	0.736637	-	-	-	-	gi|700196968|gb|KGN52145.1|/6.21995e-13/hypothetical protein Csa_5G612250 [Cucumis sativus]
Csa5G623890	12.465	7.515	-0.730038	Down	0.701712	-	-	-	-	gi|700197149|gb|KGN52326.1|/1.03626e-07/Glutamate receptor 2 plant [Cucumis sativus]
Csa6G405320	26.76	16.07	-0.735708	Down	0.806582	K09872|1|2e-150|531|csv:101205700|aquaporin PIP	GO:0031224//intrinsic component of membrane	GO:0005372//water transmembrane transporter activity	GO:0006810//transport	gi|778715991|ref|XP_004149911.2|/1.26859e-149/PREDICTED: probable aquaporin PIP2-5 [Cucumis sativus]
Csa7G041370	132.47	79.525	-0.736185	Down	0.865954	K16670|1|5e-63|241|pda:103707639|homeobox protein Meis2;K15613|3|1e-50|201|mus:103981447|homeobox protein Meis1	-	-	-	gi|449453537|ref|XP_004144513.1|/6.17784e-153/PREDICTED: homeobox protein knotted-1-like LET6 [Cucumis sativus]
Csa4G002540	12.74	7.64	-0.737721	Down	0.708697	-	-	-	-	gi|700197679|gb|KGN52837.1|/3.67064e-09/hypothetical protein Csa_4G002540 [Cucumis sativus]
Csa2G354910	50.77	30.435	-0.738245	Down	0.844805	-	-	-	-	gi|449450259|ref|XP_004142881.1|/1.635e-37/PREDICTED: peamaclein-like [Cucumis sativus]
Csa7G446870	8.1	4.84	-0.742915	Down	0.613577	K11273|1|8e-109|392|csv:101219249|chromosome transmission fidelity protein 1 [EC:3.6.4.13]	-	-	-	gi|778729323|ref|XP_004141844.2|/5.33462e-108/PREDICTED: LOW QUALITY PROTEIN: probable ATP-dependent RNA helicase DDX11 [Cucumis sativus]
Csa3G308190	9.99	5.955	-0.746383	Down	0.662495	K01876|1|3e-27|123|egr:104440434|aspartyl-tRNA synthetase [EC:6.1.1.12];K08332|2|1e-21|104|smo:SELMODRAFT_61948|vacuolar protein 8	-	GO:0016874//ligase activity	-	gi|449456206|ref|XP_004145841.1|/0/PREDICTED: U-box domain-containing protein 21 [Cucumis sativus]
Csa3G019920	67.705	40.29	-0.748841	Down	0.85487	-	-	-	-	gi|700200719|gb|KGN55852.1|/6.17942e-72/hypothetical protein Csa_3G019920 [Cucumis sativus]
Csa5G616370	7.765	4.62	-0.749093	Down	0.606301	-	-	-	-	gi|700197040|gb|KGN52217.1|/1.12102e-14/hypothetical protein Csa_5G616370 [Cucumis sativus]
Csa1G524730	7.745	4.605	-0.750064	Down	0.605816	K08081|1|9e-29|104|cmo:103497133|tropinone reductase I [EC:1.1.1.206]	-	-	-	gi|700210655|gb|KGN65751.1|/1.6007e-40/hypothetical protein Csa_1G524730 [Cucumis sativus]
Csa6G138620	15.335	9.115	-0.750514	Down	0.744276	K03539|1|3e-15|82.8|bdi:100830772|ribonuclease P/MRP protein subunit RPP1 [EC:3.1.26.5]	-	-	-	gi|778713095|ref|XP_004150045.2|/1.2592e-146/PREDICTED: uncharacterized protein LOC101221095 [Cucumis sativus]
Csa6G404290	10.44	6.2	-0.751782	Down	0.672487	-	-	-	-	gi|700192610|gb|KGN47814.1|/1.92509e-62/hypothetical protein Csa_6G404290 [Cucumis sativus]
Csa1G629020	17.815	10.56	-0.754483	Down	0.767268	K07374|1|3e-19|95.9|gmx:100819125|tubulin alpha	-	-	-	gi|449442723|ref|XP_004139130.1|/1.7504e-98/PREDICTED: AT-hook motif nuclear-localized protein 17-like [Cucumis sativus]
Csa6G499150	11.02	6.51	-0.759395	Down	0.6867	-	-	-	-	gi|700193516|gb|KGN48720.1|/3.59082e-08/hypothetical protein Csa_6G499150 [Cucumis sativus]
Csa6G338090	12.595	7.42	-0.76336	Down	0.712747	K16222|1|2e-17|89.7|brp:103855006|Dof zinc finger protein DOF5.5	-	-	-	gi|778714878|ref|XP_004148826.2|/3.86153e-112/PREDICTED: dof zinc finger protein DOF1.2 [Cucumis sativus]
Csa7G298820	28.1	16.485	-0.769416	Down	0.816841	-	-	-	-	gi|449443843|ref|XP_004139685.1|/0/PREDICTED: uncharacterized protein LOC101216228 [Cucumis sativus]
Csa2G385050	44.95	26.365	-0.769697	Down	0.84432	-	-	-	-	gi|700207917|gb|KGN63036.1|/4.40429e-22/hypothetical protein Csa_2G385050 [Cucumis sativus]
Csa1G002940	9.185	5.385	-0.770333	Down	0.65163	K03255|1|8e-13|73.9|mdm:103413520|protein TIF31;K02923|2|9e-11|67.0|pmum:103335319|large subunit ribosomal protein L38e;K04422|3|1e-09|63.5|tcc:TCM_038016|mitogen-activated protein kinase kinase kinase 13 [EC:2.7.11.25];K17604|5|9e-06|50.4|pop:POPTR_0025s00580g|zinc finger SWIM domain-containing protein 3	-	-	-	gi|449440620|ref|XP_004138082.1|/1.4195e-115/PREDICTED: uncharacterized protein LOC101222072 [Cucumis sativus]
Csa4G308530	15.845	9.265	-0.774165	Down	0.754705	-	-	-	-	gi|700199205|gb|KGN54363.1|/4.26758e-54/hypothetical protein Csa_4G308530 [Cucumis sativus]
Csa7G379090	16.245	9.495	-0.774756	Down	0.75861	-	-	-	-	gi|700189538|gb|KGN44771.1|/8.65281e-15/hypothetical protein Csa_7G379090 [Cucumis sativus]
Csa4G064670	11.8	6.895	-0.775164	Down	0.706005	K15280|1|9e-16|84.0|egu:105040592|solute carrier family 35, member C2	GO:0031224//intrinsic component of membrane	-	-	gi|700198377|gb|KGN53535.1|/2.74455e-111/hypothetical protein Csa_4G064670 [Cucumis sativus]
Csa3G153170	26.82	15.615	-0.780377	Down	0.815386	K05278|1|1e-58|227|egr:104428803|flavonol synthase [EC:1.14.11.23]	-	GO:0016706//oxidoreductase activity, acting on paired donors, with incorporation or reduction of molecular oxygen, 2-oxoglutarate as one donor, and incorporation of one atom each of oxygen into both donors	GO:0051553//flavone biosynthetic process	gi|449433391|ref|XP_004134481.1|/0/PREDICTED: protein SRG1 [Cucumis sativus]
Csa2G350380	8.3	4.805	-0.788575	Down	0.634022	-	-	-	-	gi|700207236|gb|KGN62355.1|/1.1691e-67/hypothetical protein Csa_2G350380 [Cucumis sativus]
Csa6G044020	14.06	8.07	-0.800956	Down	0.742482	-	-	-	-	gi|700190817|gb|KGN46021.1|/2.39169e-44/hypothetical protein Csa_6G044020 [Cucumis sativus]
Csa6G511710	847.08	484.915	-0.804766	Down	0.883173	-	-	-	-	-
Csa5G603330	7.67	4.385	-0.80665	Down	0.621217	-	-	-	-	gi|449434879|ref|XP_004135223.1|/8.01501e-107/PREDICTED: uncharacterized protein LOC101209995 [Cucumis sativus]
Csa5G612920	32.28	18.445	-0.807411	Down	0.833309	-	-	-	-	gi|700196985|gb|KGN52162.1|/8.04126e-29/hypothetical protein Csa_5G612920 [Cucumis sativus]
Csa3G895870	9.045	5.13	-0.818162	Down	0.661937	-	-	-	-	gi|700205208|gb|KGN60341.1|/4.10579e-96/hypothetical protein Csa_3G895870 [Cucumis sativus]
Csa5G626020	9.495	5.36	-0.824935	Down	0.673846	-	-	-	-	gi|700197165|gb|KGN52342.1|/2.12747e-29/hypothetical protein Csa_5G626020 [Cucumis sativus]
Csa3G198490	54.495	30.65	-0.830237	Down	0.859381	K14487|1|0.0|979|csv:101203475|auxin responsive GH3 gene family	-	-	-	gi|449445927|ref|XP_004140723.1|/0/PREDICTED: probable indole-3-acetic acid-amido synthetase GH3.1 [Cucumis sativus]
Csa6G010030	30.425	17.095	-0.831683	Down	0.832776	-	-	-	-	gi|778709480|ref|XP_011656406.1|/0/PREDICTED: nematode resistance protein-like HSPRO2 [Cucumis sativus]
Csa5G517800	14.84	8.315	-0.835703	Down	0.759895	-	-	-	-	gi|449450038|ref|XP_004142771.1|/2.78768e-90/PREDICTED: BAG family molecular chaperone regulator 2-like [Cucumis sativus]
Csa4G664230	12.01	6.705	-0.840927	Down	0.724947	-	-	-	-	gi|700200357|gb|KGN55515.1|/7.56784e-06/hypothetical protein Csa_4G664230 [Cucumis sativus]
Csa3G653390	7.425	4.125	-0.847997	Down	0.624563	-	-	-	-	gi|700203374|gb|KGN58507.1|/6.02153e-40/hypothetical protein Csa_3G653390 [Cucumis sativus]
Csa6G411240	8.275	4.595	-0.848694	Down	0.650223	-	-	-	-	gi|700192716|gb|KGN47920.1|/1.27548e-13/hypothetical protein Csa_6G411240 [Cucumis sativus]
Csa4G153290	11.055	6.13	-0.85074	Down	0.711996	K06670|1|0.0|1348|csv:101212669|cohesin complex subunit SCC1	-	-	-	gi|778692207|ref|XP_011653424.1|/0/PREDICTED: sister chromatid cohesion 1 protein 3 [Cucumis sativus]
Csa4G008230	14.38	7.95	-0.855037	Down	0.758998	-	-	-	-	gi|700197811|gb|KGN52969.1|/1.47405e-86/hypothetical protein Csa_4G008230 [Cucumis sativus]
Csa7G135940	20.025	11.06	-0.856451	Down	0.803211	-	-	-	-	gi|700188816|gb|KGN44049.1|/4.22544e-33/hypothetical protein Csa_7G135940 [Cucumis sativus]
Csa3G132600	12.05	6.65	-0.857607	Down	0.729724	-	-	-	-	gi|700201625|gb|KGN56758.1|/1.36687e-28/hypothetical protein Csa_3G132600 [Cucumis sativus]
Csa3G114470	12.69	6.95	-0.868607	Down	0.741778	K09285|1|5e-134|477|csv:101217714|AP2-like factor, ANT lineage	-	-	-	gi|700201174|gb|KGN56307.1|/1.62082e-155/hypothetical protein Csa_3G114470 [Cucumis sativus]
Csa3G331330	84.385	46.1	-0.87222	Down	0.874345	-	-	-	-	gi|449467379|ref|XP_004151401.1|/1.88284e-78/PREDICTED: MLP-like protein 28 [Cucumis sativus]
Csa6G087820	10.765	5.855	-0.878607	Down	0.713669	-	-	-	-	gi|700191150|gb|KGN46354.1|/7.36673e-62/hypothetical protein Csa_6G087820 [Cucumis sativus]
Csa1G145920	23.1	12.525	-0.883082	Down	0.819121	K09646|1|0.0|854|csv:101220744|serine carboxypeptidase 1 [EC:3.4.16.-]	-	-	-	gi|449443394|ref|XP_004139462.1|/0/PREDICTED: serine carboxypeptidase-like 51 [Cucumis sativus]
Csa5G630820	10.08	5.435	-0.891144	Down	0.702755	K09338|1|5e-109|393|csv:101210106|homeobox-leucine zipper protein	-	-	-	gi|700197202|gb|KGN52379.1|/1.38889e-111/hypothetical protein Csa_5G630820 [Cucumis sativus]
Csa5G603940	28.355	15.26	-0.893848	Down	0.836438	K13648|1|5e-23|109|pda:103722310|alpha-1,4-galacturonosyltransferase [EC:2.4.1.43]	-	-	-	gi|449434871|ref|XP_004135219.1|/0/PREDICTED: probable galacturonosyltransferase-like 9 [Cucumis sativus]
Csa6G004560	7.27	3.91	-0.894787	Down	0.631379	-	-	-	-	-
Csa2G140360	6.94	3.73	-0.89576	Down	0.621168	K11714|1|3e-06|53.5|gmx:100775719|rhamnogalacturonan II specific xylosyltransferase [EC:2.4.2.-]	-	-	-	gi|449442485|ref|XP_004139012.1|/0/PREDICTED: uncharacterized protein At1g28695 [Cucumis sativus]
Csa6G488320	7.57	4.06	-0.898814	Down	0.642268	-	-	-	-	gi|449448388|ref|XP_004141948.1|/1.48993e-67/PREDICTED: uncharacterized protein LOC101203564 [Cucumis sativus]
Csa1G004170	13.365	7.145	-0.903454	Down	0.756936	K01227|1|3e-35|147|obr:102704525|mannosyl-glycoprotein endo-beta-N-acetylglucosaminidase [EC:3.2.1.96];K13944|2|1e-29|129|pxb:103957286|	-	-	-	gi|449440995|ref|XP_004138269.1|/3.09224e-105/PREDICTED: protein LATERAL ORGAN BOUNDARIES [Cucumis sativus]
Csa1G038920	7.065	3.765	-0.90804	Down	0.628104	-	-	-	-	-
Csa7G450670	18.26	9.605	-0.926829	Down	0.804181	-	-	-	-	gi|700190277|gb|KGN45510.1|/7.50973e-14/hypothetical protein Csa_7G450670 [Cucumis sativus]
Csa6G423390	21.095	11.095	-0.926991	Down	0.817787	K08235|1|1e-143|509|csv:101220354|xyloglucan:xyloglucosyl transferase [EC:2.4.1.207]	GO:0005576//extracellular region;GO:0030312//external encapsulating structure	GO:0016798//hydrolase activity, acting on glycosyl bonds;GO:0016758//transferase activity, transferring hexosyl groups	GO:0044042//glucan metabolic process	gi|778716587|ref|XP_004140250.2|/9.30965e-143/PREDICTED: xyloglucan endotransglucosylase/hydrolase 2-like [Cucumis sativus]
Csa6G513430	25.615	13.4	-0.934756	Down	0.834303	K16670|1|2e-75|283|pda:103707639|homeobox protein Meis2;K15613|3|8e-62|238|mus:103981447|homeobox protein Meis1	GO:0043231//intracellular membrane-bounded organelle	GO:0003677//DNA binding;GO:0001071//nucleic acid binding transcription factor activity	GO:0006351//transcription, DNA-templated	gi|778720257|ref|XP_004134981.2|/8.08674e-161/PREDICTED: homeobox protein knotted-1-like LET6 [Cucumis sativus]
Csa3G127030	7.375	3.84	-0.941537	Down	0.64627	-	-	-	-	gi|449432309|ref|XP_004133942.1|/8.42609e-109/PREDICTED: cyclin-U4-1 [Cucumis sativus]
Csa6G107930	9.435	4.905	-0.943769	Down	0.700936	-	-	-	-	gi|449445710|ref|XP_004140615.1|/8.02898e-139/PREDICTED: uncharacterized protein LOC101216403 isoform X1 [Cucumis sativus]
Csa1G168920	60.31	31.305	-0.946004	Down	0.874054	K12581|1|4e-163|573|csv:101210423|CCR4-NOT transcription complex subunit 7/8	GO:0043231//intracellular membrane-bounded organelle	GO:0005488//binding;GO:0000175//3'-5'-exoribonuclease activity	-	gi|449443480|ref|XP_004139505.1|/2.93084e-162/PREDICTED: probable CCR4-associated factor 1 homolog 11 [Cucumis sativus]
Csa3G483770	30.31	15.695	-0.949489	Down	0.84757	-	-	-	-	gi|700202935|gb|KGN58068.1|/3.81793e-125/hypothetical protein Csa_3G483770 [Cucumis sativus]
Csa4G365050	8.375	4.33	-0.951722	Down	0.676901	K01623|1|4e-61|235|pda:103722777|fructose-bisphosphate aldolase, class I [EC:4.1.2.13];K02940|2|1e-54|214|sita:101773010|large subunit ribosomal protein L9e	-	-	-	gi|778694431|ref|XP_011653806.1|/0/PREDICTED: WAT1-related protein At4g08300-like [Cucumis sativus]
Csa1G075060	29.755	15.145	-0.974291	Down	0.850674	K09286|1|3e-19|95.5|pop:POPTR_0001s40770g|EREBP-like factor	-	-	-	gi|449457841|ref|XP_004146656.1|/1.306e-93/PREDICTED: ethylene-responsive transcription factor 11 [Cucumis sativus]
Csa3G149960	8.79	4.44	-0.985303	Down	0.698729	K09874|1|1e-117|422|cmo:103483738|aquaporin NIP	-	-	-	gi|700201883|gb|KGN57016.1|/6.62809e-124/hypothetical protein Csa_3G149960 [Cucumis sativus]
Csa2G352380	6.785	3.405	-0.994694	Down	0.641856	-	-	-	-	gi|700207289|gb|KGN62408.1|/2.12632e-21/hypothetical protein Csa_2G352380 [Cucumis sativus]
Csa2G382470	45.55	22.795	-0.998734	Down	0.879899	-	-	-	-	gi|700207854|gb|KGN62973.1|/4.54822e-19/hypothetical protein Csa_2G382470 [Cucumis sativus]
Csa3G130350	5.805	2.9	-1.00124	Down	0.610982	-	-	-	-	gi|700201596|gb|KGN56729.1|/5.87662e-27/hypothetical protein Csa_3G130350 [Cucumis sativus]
Csa3G175700	8.025	3.99	-1.00811	Down	0.690241	K00423|1|9e-136|484|rcu:RCOM_0341890|L-ascorbate oxidase [EC:1.10.3.3]	-	-	-	gi|778679313|ref|XP_011651117.1|/0/PREDICTED: monocopper oxidase-like protein SKS1 [Cucumis sativus]
Csa2G298280	273.81	136.035	-1.0092	Down	0.906796	K00517|1|2e-126|453|cit:102629694|	-	GO:0004497//monooxygenase activity;GO:0005506//iron ion binding	-	gi|778670158|ref|XP_011649386.1|/0/PREDICTED: cytochrome P450 78A7 [Cucumis sativus]
Csa3G114480	17.13	8.475	-1.01524	Down	0.820649	K09285|1|6e-78|290|csv:101217714|AP2-like factor, ANT lineage	-	-	-	gi|700201175|gb|KGN56308.1|/3.91346e-77/hypothetical protein Csa_3G114480 [Cucumis sativus]
Csa3G889770	53.6	26.5	-1.01624	Down	0.887975	K14299|1|7e-13|75.1|mdm:103418195|nucleoporin SEH1	-	-	-	gi|449437006|ref|XP_004136283.1|/7.63881e-146/PREDICTED: protein EXORDIUM-like 1 [Cucumis sativus]
Csa1G084290	5.455	2.675	-1.02804	Down	0.604215	-	-	-	-	gi|778658880|ref|XP_011653442.1|/7.9219e-18/PREDICTED: classical arabinogalactan protein 9-like [Cucumis sativus]
Csa2G307340	16.26	7.885	-1.04414	Down	0.81963	K01087|1|0.0|674|csv:101223071|trehalose 6-phosphate phosphatase [EC:3.1.3.12]	-	GO:0019203//carbohydrate phosphatase activity	GO:0005991//trehalose metabolic process	gi|449465890|ref|XP_004150660.1|/0/PREDICTED: probable trehalose-phosphate phosphatase J isoform X1 [Cucumis sativus]
Csa4G023020	12.24	5.935	-1.04428	Down	0.779734	K09286|1|8e-22|103|gmx:100306125|EREBP-like factor	GO:0043231//intracellular membrane-bounded organelle	GO:0001071//nucleic acid binding transcription factor activity	GO:0006351//transcription, DNA-templated	gi|449458407|ref|XP_004146939.1|/9.05334e-85/PREDICTED: ethylene-responsive transcription factor ERF106 [Cucumis sativus]
Csa6G505260	6.55	3.175	-1.04474	Down	0.653085	-	-	-	-	gi|700193693|gb|KGN48897.1|/4.01007e-20/hypothetical protein Csa_6G505260 [Cucumis sativus]
Csa2G120400	9.56	4.615	-1.05068	Down	0.736879	K16189|1|3e-07|57.4|bdi:100831206|phytochrome-interacting factor 4;K13422|2|5e-07|56.6|sly:544165|transcription factor MYC2;K16190|5|1e-06|55.5|bdi:100843665|glucuronokinase [EC:2.7.1.43]	-	-	-	gi|778668266|ref|XP_011649069.1|/0/PREDICTED: transcription factor bHLH91-like [Cucumis sativus]
Csa6G160690	14.405	6.95	-1.05148	Down	0.805491	-	-	-	-	gi|700191794|gb|KGN46998.1|/1.07037e-44/hypothetical protein Csa_6G160690 [Cucumis sativus]
Csa4G314420	12.445	5.965	-1.06097	Down	0.785143	K12638|1|2e-14|79.7|csv:101217830|3-epi-6-deoxocathasterone 23-monooxygenase [EC:1.14.13.112]	GO:0043231//intracellular membrane-bounded organelle	-	GO:0006810//transport	gi|778693885|ref|XP_004148598.2|/1.37676e-66/PREDICTED: PRA1 family protein B2 [Cucumis sativus]
Csa4G372080	7.71	3.695	-1.06116	Down	0.694339	-	-	-	-	gi|700199428|gb|KGN54586.1|/4.41238e-27/hypothetical protein Csa_4G372080 [Cucumis sativus]
Csa3G816710	90.045	43.145	-1.06145	Down	0.903109	-	-	-	-	gi|449437978|ref|XP_004136767.1|/1.74639e-122/PREDICTED: calmodulin-binding protein 25 [Cucumis sativus]
Csa4G000860	7.295	3.475	-1.0699	Down	0.683692	-	-	-	-	gi|700197609|gb|KGN52767.1|/1.59584e-24/hypothetical protein Csa_4G000860 [Cucumis sativus]
Csa6G190350	7.315	3.455	-1.08217	Down	0.685996	K14416|1|1e-18|91.7|aly:ARALYDRAFT_325603|elongation factor 1 alpha-like protein	-	-	-	gi|700191940|gb|KGN47144.1|/2.76124e-61/hypothetical protein Csa_6G190350 [Cucumis sativus]
Csa5G167120	70.215	32.905	-1.09347	Down	0.900805	K09286|1|4e-114|410|csv:101221306|EREBP-like factor	-	-	-	gi|778700301|ref|XP_004143677.2|/2.41579e-113/PREDICTED: ethylene-responsive transcription factor ERF105 [Cucumis sativus]
Csa7G420150	13.71	6.39	-1.10134	Down	0.805248	-	-	-	-	gi|700189837|gb|KGN45070.1|/8.1946e-45/hypothetical protein Csa_7G420150 [Cucumis sativus]
Csa1G073010	10.555	4.855	-1.12038	Down	0.767001	-	-	-	-	gi|700209545|gb|KGN64641.1|/2.60857e-51/hypothetical protein Csa_1G073010 [Cucumis sativus]
Csa5G609820	6.755	3.1	-1.12369	Down	0.675276	K11498|1|1e-10|67.0|obr:102710215|centromeric protein E;K10773|2|5e-10|65.1|jcu:105640434|endonuclease III [EC:4.2.99.18]	-	-	-	gi|449435224|ref|XP_004135395.1|/1.25194e-111/PREDICTED: zinc finger protein 6 [Cucumis sativus]
Csa7G270560	4.95	2.26	-1.13111	Down	0.600044	-	-	-	-	gi|700189129|gb|KGN44362.1|/8.75689e-39/hypothetical protein Csa_7G270560 [Cucumis sativus]
Csa5G011760	6.045	2.75	-1.13631	Down	0.650538	-	-	-	-	gi|700194409|gb|KGN49586.1|/4.55237e-19/hypothetical protein Csa_5G011760 [Cucumis sativus]
Csa3G166200	8.525	3.87	-1.13937	Down	0.729361	-	-	-	-	gi|449432906|ref|XP_004134239.1|/4.36503e-43/PREDICTED: uncharacterized protein LOC101210404 isoform X2 [Cucumis sativus]
Csa7G449440	5.5	2.49	-1.14329	Down	0.62888	-	-	-	-	gi|700190251|gb|KGN45484.1|/3.23983e-41/hypothetical protein Csa_7G449440 [Cucumis sativus]
Csa5G607450	6.64	2.985	-1.15345	Down	0.675592	-	-	-	-	gi|449435278|ref|XP_004135422.1|/0/PREDICTED: uncharacterized protein LOC101217484 [Cucumis sativus]
Csa4G098710	24.44	10.88	-1.16757	Down	0.866705	-	-	-	-	-
Csa7G428790	32.215	14.27	-1.17475	Down	0.881864	-	-	-	-	-
Csa2G128620	30.21	13.35	-1.17819	Down	0.879584	-	-	-	-	gi|700206333|gb|KGN61452.1|/4.17005e-41/hypothetical protein Csa_2G128620 [Cucumis sativus]
Csa3G865440	53.785	23.7	-1.18232	Down	0.899762	K09264|1|2e-77|288|cmo:103503901|MADS-box transcription factor, plant	GO:0043231//intracellular membrane-bounded organelle	GO:0003677//DNA binding;GO:0001071//nucleic acid binding transcription factor activity	GO:0006351//transcription, DNA-templated	gi|700204876|gb|KGN60009.1|/9.70135e-107/hypothetical protein Csa_3G865440 [Cucumis sativus]
Csa6G493320	6.72	2.935	-1.1951	Down	0.685972	-	-	-	-	gi|700193369|gb|KGN48573.1|/1.62051e-37/hypothetical protein Csa_6G493320 [Cucumis sativus]
Csa3G123180	5.96	2.595	-1.19958	Down	0.657887	-	-	-	-	gi|449433101|ref|XP_004134336.1|/2.81134e-89/PREDICTED: BON1-associated protein 2-like [Cucumis sativus]
Csa7G237900	5.455	2.365	-1.20574	Down	0.637345	-	-	-	-	gi|700189042|gb|KGN44275.1|/1.38306e-28/hypothetical protein Csa_7G237900 [Cucumis sativus]
Csa4G054810	6.42	2.775	-1.21009	Down	0.676465	K15382|1|9e-130|462|csv:101207440|solute carrier family 50 (sugar transporter)	GO:0016020//membrane	-	GO:0006810//transport	gi|449462513|ref|XP_004148985.1|/6.57233e-129/PREDICTED: bidirectional sugar transporter SWEET7 [Cucumis sativus]
Csa5G583370	42.575	18.37	-1.21265	Down	0.894912	K07408|1|5e-18|93.6|brp:103850636|cytochrome P450, family 1, subfamily A, polypeptide 1 [EC:1.14.14.1];K10717|2|1e-17|92.4|bvg:104906111|cytokinin trans-hydroxylase;K15639|5|1e-15|85.5|smo:SELMODRAFT_407581|PHYB activation tagged suppressor 1 [EC:1.14.-.-]	-	-	-	gi|449458696|ref|XP_004147083.1|/0/PREDICTED: cytochrome P450 714C3-like isoform X2 [Cucumis sativus]
Csa1G173710	4.665	1.99	-1.22911	Down	0.601717	K12486|1|2e-11|67.8|dosa:Os05t0382000-01|stromal membrane-associated protein	GO:0043231//intracellular membrane-bounded organelle;GO:0016020//membrane	-	-	gi|778659649|ref|XP_011654792.1|/9.04827e-60/PREDICTED: ADP-ribosylation factor GTPase-activating protein AGD12-like isoform X1 [Cucumis sativus]
Csa3G134560	5.3	2.24	-1.24249	Down	0.635332	-	-	-	-	gi|700201674|gb|KGN56807.1|/4.85968e-18/hypothetical protein Csa_3G134560 [Cucumis sativus]
Csa6G367080	24.53	10.215	-1.26386	Down	0.873763	K09264|1|8e-32|136|bvg:104896120|MADS-box transcription factor, plant	-	-	-	gi|700192457|gb|KGN47661.1|/5.54042e-92/hypothetical protein Csa_6G367080 [Cucumis sativus]
Csa4G630010	157.905	65.175	-1.27667	Down	0.919043	K09286|1|1e-19|96.3|pmum:103326064|EREBP-like factor	-	-	-	gi|449456627|ref|XP_004146050.1|/3.42273e-52/PREDICTED: ethylene-responsive transcription factor 4 [Cucumis sativus]
Csa5G608550	8.68	3.565	-1.28379	Down	0.751746	K19476|1|0.0|668|csv:101220964|vacuolar protein sorting-associated protein IST1	-	-	-	gi|449434632|ref|XP_004135100.1|/0/PREDICTED: uncharacterized protein LOC101220964 [Cucumis sativus]
Csa2G351750	9.345	3.775	-1.30772	Down	0.769572	-	-	-	-	gi|700207275|gb|KGN62394.1|/5.49429e-41/hypothetical protein Csa_2G351750 [Cucumis sativus]
Csa6G076850	5.085	2.04	-1.31768	Down	0.637563	K13945|1|2e-36|152|egu:105055653|	-	-	-	gi|778711170|ref|XP_004145059.2|/2.59001e-113/PREDICTED: LOB domain-containing protein 19 [Cucumis sativus]
Csa3G779010	32.965	13.085	-1.33302	Down	0.893432	K08488|1|9e-24|110|ath:AT1G32270|syntaxin 7	-	-	-	gi|449437456|ref|XP_004136508.1|/1.92915e-114/PREDICTED: protein YLS9 [Cucumis sativus]
Csa7G049230	42.21	16.545	-1.35119	Down	0.902964	K09286|1|1e-26|119|eus:EUTSA_v10003431mg|EREBP-like factor	-	-	-	gi|449438123|ref|XP_004136839.1|/1.07989e-92/PREDICTED: ethylene-responsive transcription factor 4-like [Cucumis sativus]
Csa4G008830	4.505	1.74	-1.37244	Down	0.614765	K14777|1|2e-07|54.3|cmo:103482938|ATP-dependent RNA helicase DDX47/RRP3 [EC:3.6.4.13]	-	-	-	gi|700197822|gb|KGN52980.1|/7.24799e-33/hypothetical protein Csa_4G008830 [Cucumis sativus]
Csa6G511860	119.52	45.93	-1.37974	Down	0.92176	K05933|1|2e-174|612|cmo:103484645|aminocyclopropanecarboxylate oxidase [EC:1.14.17.4]	-	GO:0043169//cation binding;GO:0019842//vitamin binding;GO:0016641//oxidoreductase activity, acting on the CH-NH2 group of donors, oxygen as acceptor	GO:0003006//developmental process involved in reproduction;GO:0009692//ethylene metabolic process	gi|700193866|gb|KGN49070.1|/1.31507e-175/ACC oxidase 2 [Cucumis sativus]
Csa4G055980	9.205	3.465	-1.40956	Down	0.778328	-	-	-	-	gi|700198297|gb|KGN53455.1|/4.86522e-34/hypothetical protein Csa_4G055980 [Cucumis sativus]
Csa7G201930	7.625	2.78	-1.45565	Down	0.746508	-	-	-	-	gi|700188908|gb|KGN44141.1|/2.3316e-31/hypothetical protein Csa_7G201930 [Cucumis sativus]
Csa7G407620	4.725	1.71	-1.46632	Down	0.637733	-	-	-	-	gi|778728236|ref|XP_011659392.1|/4.41564e-77/PREDICTED: uncharacterized protein LOC105436177 [Cucumis sativus]
Csa6G152350	11.125	3.9	-1.51226	Down	0.816647	K14431|1|0.0|862|csv:101223216|transcription factor TGA	-	GO:0005488//binding	-	gi|700191745|gb|KGN46949.1|/0/hypothetical protein Csa_6G152350 [Cucumis sativus]
Csa6G518010	4.505	1.575	-1.51618	Down	0.631621	-	-	-	-	gi|700194040|gb|KGN49244.1|/1.21909e-48/hypothetical protein Csa_6G518010 [Cucumis sativus]
Csa3G860320	14.11	4.915	-1.52145	Down	0.846454	K09060|1|5e-08|57.8|cam:101493314|plant G-box-binding factor	GO:0043231//intracellular membrane-bounded organelle	GO:0003677//DNA binding;GO:0001071//nucleic acid binding transcription factor activity;GO:0005515//protein binding	GO:0006351//transcription, DNA-templated	gi|778686677|ref|XP_011652434.1|/4.91255e-63/PREDICTED: ocs element-binding factor 1-like [Cucumis sativus]
Csa1G063490	10.13	3.505	-1.53115	Down	0.803817	-	-	-	-	gi|778658415|ref|XP_011652689.1|/5.99698e-64/PREDICTED: uncharacterized protein LOC105435046 [Cucumis sativus]
Csa6G510970	10.895	3.745	-1.54063	Down	0.815895	-	-	-	-	gi|700193826|gb|KGN49030.1|/1.8207e-20/hypothetical protein Csa_6G510970 [Cucumis sativus]
Csa3G302130	4.21	1.415	-1.57302	Down	0.621483	-	-	-	-	gi|700202655|gb|KGN57788.1|/1.91932e-09/hypothetical protein Csa_3G302130 [Cucumis sativus]
Csa1G597730	13.12	4.375	-1.58441	Down	0.845896	K09286|1|1e-21|103|vvi:100245542|EREBP-like factor	-	-	-	gi|449452608|ref|XP_004144051.1|/1.14199e-104/PREDICTED: ethylene-responsive transcription factor ERF017 [Cucumis sativus]
Csa3G169510	4.01	1.335	-1.58676	Down	0.611952	K19525|1|1e-22|105|csv:101213129|vacuolar protein sorting-associated protein 13A/C	-	-	-	gi|778679130|ref|XP_011651092.1|/9.75885e-22/PREDICTED: LOW QUALITY PROTEIN: uncharacterized protein LOC101213129 [Cucumis sativus]
Csa2G353460	4.695	1.485	-1.66066	Down	0.661889	K01762|1|0.0|865|csv:101213522|1-aminocyclopropane-1-carboxylate synthase [EC:4.4.1.14]	-	GO:0016846//carbon-sulfur lyase activity	GO:0008652//cellular amino acid biosynthetic process	gi|778670877|ref|XP_004142909.2|/0/PREDICTED: 1-aminocyclopropane-1-carboxylate synthase 3-like [Cucumis sativus]
Csa4G358770	81.45	25.45	-1.67825	Down	0.930612	K09264|1|3e-76|283|csv:101222239|MADS-box transcription factor, plant	GO:0043231//intracellular membrane-bounded organelle	GO:0003677//DNA binding;GO:0001071//nucleic acid binding transcription factor activity	GO:0006351//transcription, DNA-templated	gi|778694283|ref|XP_011653776.1|/1.88844e-78/PREDICTED: floral homeotic protein PMADS 2 isoform X2 [Cucumis sativus]
Csa3G207390	9.145	2.705	-1.75735	Down	0.80811	K09286|1|4e-17|89.0|egr:104419520|EREBP-like factor	-	-	-	gi|449446085|ref|XP_004140802.1|/1.5439e-115/PREDICTED: ethylene-responsive transcription factor ERF109 [Cucumis sativus]
Csa1G162100	23.36	6.855	-1.76881	Down	0.899399	K14431|1|4e-173|607|csv:101204604|transcription factor TGA	-	-	-	gi|778659426|ref|XP_011654412.1|/2.80168e-172/PREDICTED: transcription factor HBP-1b(c38) [Cucumis sativus]
Csa5G601530	9.08	2.63	-1.78763	Down	0.808668	K16190|1|2e-23|110|bdi:100843665|glucuronokinase [EC:2.7.1.43];K13422|2|2e-14|80.9|ppp:PHYPADRAFT_114892|transcription factor MYC2	GO:0043231//intracellular membrane-bounded organelle	-	-	gi|449434929|ref|XP_004135248.1|/0/PREDICTED: transcription factor ABORTED MICROSPORES isoform X1 [Cucumis sativus]
Csa1G062340	3.57	1.02	-1.80735	Down	0.604385	-	-	-	-	gi|778664863|ref|XP_011648421.1|/3.64495e-21/PREDICTED: glycine-rich cell wall structural protein [Cucumis sativus]
Csa1G575180	15.665	4.435	-1.82054	Down	0.873957	K09422|1|2e-123|441|csv:101216625|myb proto-oncogene protein, plant	-	-	-	gi|449436058|ref|XP_004135811.1|/1.4147e-122/PREDICTED: transcription factor RAX2-like [Cucumis sativus]
Csa5G642710	22.9	6.405	-1.83808	Down	0.900393	K09060|1|4e-11|67.8|mus:103982576|plant G-box-binding factor	GO:0043231//intracellular membrane-bounded organelle	GO:0003677//DNA binding;GO:0001071//nucleic acid binding transcription factor activity;GO:0005515//protein binding	GO:0006351//transcription, DNA-templated	gi|449447450|ref|XP_004141481.1|/1.78878e-99/PREDICTED: basic leucine zipper 43-like [Cucumis sativus]
Csa1G039900	19.385	5.18	-1.90392	Down	0.892171	K09264|1|1e-75|282|csv:101204197|MADS-box transcription factor, plant	-	-	-	gi|778657130|ref|XP_011650313.1|/1.41547e-79/PREDICTED: MADS-box protein CMB1-like isoform X2 [Cucumis sativus]
Csa5G598090	10.35	2.48	-2.06122	Down	0.842574	-	-	-	-	gi|700196573|gb|KGN51750.1|/3.98955e-12/hypothetical protein Csa_5G598090 [Cucumis sativus]
Csa1G435760	4.8	0.71	-2.75714	Down	0.730307	K09840|1|0.0|1145|csv:101204647|9-cis-epoxycarotenoid dioxygenase [EC:1.13.11.51]	-	-	-	gi|449463907|ref|XP_004149672.1|/0/PREDICTED: probable 9-cis-epoxycarotenoid dioxygenase NCED5, chloroplastic [Cucumis sativus]
Csa3G514980	3.455	0.505	-2.77433	Down	0.651169	-	-	-	-	gi|700202975|gb|KGN58108.1|/3.60003e-21/hypothetical protein Csa_3G514980 [Cucumis sativus]
Csa1G589710	41.315	5.845	-2.82139	Down	0.936506	K14861|1|7e-14|79.3|brp:103860367|nucleolar pre-ribosomal-associated protein 1;K07936|4|1e-07|58.5|zma:103637360|GTP-binding nuclear protein Ran	-	-	-	gi|449452530|ref|XP_004144012.1|/0/PREDICTED: putative nuclease HARBI1 [Cucumis sativus]
Csa3G807350	4.41	0.585	-2.91427	Down	0.717355	-	-	-	-	gi|700204172|gb|KGN59305.1|/6.17736e-57/hypothetical protein Csa_3G807350 [Cucumis sativus]
Csa3G116840	5.45	0.67	-3.02402	Down	0.767268	K01062|1|4e-28|126|smo:SELMODRAFT_441340|platelet-activating factor acetylhydrolase [EC:3.1.1.47];K10398|5|2e-15|84.7|cam:101496413|kinesin family member 11	-	-	-	gi|700201214|gb|KGN56347.1|/0/hypothetical protein Csa_3G116840 [Cucumis sativus]
Csa3G179130	34.435	4.01	-3.1022	Down	0.93459	K09264|1|5e-41|166|csv:101212022|MADS-box transcription factor, plant	-	-	-	gi|700202190|gb|KGN57323.1|/2.23942e-47/hypothetical protein Csa_3G179130 [Cucumis sativus]
Csa6G298480	4.24	0.475	-3.15806	Down	0.715173	K00434|1|3e-133|474|csv:101221563|L-ascorbate peroxidase [EC:1.11.1.11]	-	GO:0005506//iron ion binding;GO:0016209//antioxidant activity	GO:0008152//metabolic process;GO:0006950//response to stress	gi|778714416|ref|XP_011657233.1|/1.98589e-132/PREDICTED: L-ascorbate peroxidase, cytosolic [Cucumis sativus]
Csa1G001360	5.435	0.535	-3.34467	Down	0.774253	K15400|1|0.0|868|csv:101210256|omega-hydroxypalmitate O-feruloyl transferase [EC:2.3.1.188]	-	GO:0016747//transferase activity, transferring acyl groups other than amino-acyl groups	-	gi|449440522|ref|XP_004138033.1|/0/PREDICTED: omega-hydroxypalmitate O-feruloyl transferase [Cucumis sativus]
Csa6G505860	2.865	0.26	-3.46195	Down	0.62403	K18490|1|2e-09|63.5|pda:103701110|homeobox protein OTX2;K01535|2|3e-09|63.2|obr:102715415|H+-transporting ATPase [EC:3.6.3.6]	-	-	-	gi|449434164|ref|XP_004134866.1|/5.73758e-117/PREDICTED: protein WUSCHEL [Cucumis sativus]
Csa1G039830	23.225	1.14	-4.34857	Down	0.937185	K00517|1|0.0|655|mdm:103402809|	-	-	-	gi|449439659|ref|XP_004137603.1|/0/PREDICTED: cytochrome P450 78A5 [Cucumis sativus]
Csa3G850670	2.76	0.125	-4.46467	Down	0.636108	-	-	-	-	gi|700204730|gb|KGN59863.1|/5.86948e-117/hypothetical protein Csa_3G850670 [Cucumis sativus]
Csa4G046070	2.63	0.045	-5.86899	Down	0.648938	K08900|1|0.0|920|csv:101217052|mitochondrial chaperone BCS1	-	-	-	gi|449457628|ref|XP_004146550.1|/0/PREDICTED: probable mitochondrial chaperone BCS1-B [Cucumis sativus]
Csa2G292230	3.81	0.06	-5.98868	Down	0.746435	K14328|1|1e-13|77.8|mtr:MTR_3g005510|regulator of nonsense transcripts 3;K09142|5|5e-06|52.8|atr:18440904|uncharacterized protein	-	-	-	gi|700206923|gb|KGN62042.1|/0/hypothetical protein Csa_2G292230 [Cucumis sativus]
Csa1G022510	23.02	0.295	-6.28603	Down	0.962626	-	-	-	-	gi|700208716|gb|KGN63812.1|/5.94944e-90/hypothetical protein Csa_1G022510 [Cucumis sativus]
Csa6G326930	59.445	0.625	-6.57156	Down	0.984721	K00430|1|0.0|658|csv:101205763|peroxidase [EC:1.11.1.7]	-	GO:0005506//iron ion binding;GO:0003824//catalytic activity;GO:0016209//antioxidant activity	GO:0008152//metabolic process;GO:0006950//response to stress	gi|700192248|gb|KGN47452.1|/0/hypothetical protein Csa_6G326930 [Cucumis sativus]
Csa1G014410	3.305	0.01	-8.36851	Down	0.72485	-	-	-	-	gi|700208648|gb|KGN63744.1|/3.57575e-08/hypothetical protein Csa_1G014410 [Cucumis sativus]
Csa5G148500	6.225	0.01	-9.28193	Down	0.860012	K10960|1|6e-60|231|atr:18422248|geranylgeranyl reductase [EC:1.3.1.83];K00679|2|1e-45|184|cic:CICLE_v10027727mg|phospholipid:diacylglycerol acyltransferase [EC:2.3.1.158];K01188|3|3e-39|163|aly:ARALYDRAFT_316517|beta-glucosidase [EC:3.2.1.21];K01206|4|2e-21|103|tcc:TCM_010576|alpha-L-fucosidase [EC:3.2.1.51];K10396|5|1e-19|97.8|pper:PRUPE_ppa001667mg|kinesin family member 5	-	GO:0016787//hydrolase activity	GO:0044238//primary metabolic process	gi|778699209|ref|XP_004143942.2|/0/PREDICTED: GDSL esterase/lipase At5g41890 [Cucumis sativus]
Csa1G580750	0.01	31	11.5981	Up	0.979167	K01762|1|0.0|848|csv:101217331|1-aminocyclopropane-1-carboxylate synthase [EC:4.4.1.14]	-	GO:0016740//transferase activity;GO:0048037//cofactor binding;GO:0016846//carbon-sulfur lyase activity	GO:0008652//cellular amino acid biosynthetic process	gi|778662862|ref|XP_004135814.2|/0/PREDICTED: 1-aminocyclopropane-1-carboxylate synthase 7 [Cucumis sativus]
CsaUNG012530	0.01	18.76	10.8734	Up	0.962844	-	-	-	-	gi|449470525|ref|XP_004152967.1|/2.29911e-47/PREDICTED: thionin-like protein 2 [Cucumis sativus]
Csa5G257700	0.01	5.085	8.9901	Up	0.823268	-	-	-	-	gi|700195601|gb|KGN50778.1|/5.17366e-98/hypothetical protein Csa_5G257700 [Cucumis sativus]
Csa3G135120	0.01	4.595	8.84392	Up	0.802775	K14516|1|5e-97|353|csv:101210326|ethylene-responsive transcription factor 1	-	-	GO:0006351//transcription, DNA-templated	gi|449432562|ref|XP_004134068.1|/3.32225e-96/PREDICTED: ethylene-responsive transcription factor 1B [Cucumis sativus]
Csa7G007310	0.01	4.255	8.73302	Up	0.785531	-	-	-	-	gi|778722752|ref|XP_011658561.1|/5.57668e-62/PREDICTED: uncharacterized protein LOC105436051 [Cucumis sativus]
Csa3G379760	0.01	2.95	8.20457	Up	0.696377	-	-	-	-	gi|700202766|gb|KGN57899.1|/6.56081e-23/hypothetical protein Csa_3G379760 [Cucumis sativus]
Csa2G005960	0.01	2.115	7.72451	Up	0.606374	-	-	-	-	gi|700205531|gb|KGN60650.1|/7.19515e-09/hypothetical protein Csa_2G005960 [Cucumis sativus]
Csa2G009400	0.01	2.11	7.7211	Up	0.606374	-	-	-	-	gi|700205633|gb|KGN60752.1|/1.44165e-41/hypothetical protein Csa_2G009400 [Cucumis sativus]
Csa5G333030	0.06	9.155	7.25345	Up	0.910118	K04505|1|3e-30|130|csv:101213290|presenilin 1 [EC:3.4.23.-]	-	-	-	gi|700195745|gb|KGN50922.1|/3.49674e-32/hypothetical protein Csa_5G333030 [Cucumis sativus]
Csa5G606780	6.37	398.655	5.9677	Up	0.987873	-	-	-	-	gi|659091256|ref|XP_008446454.1|/6.23106e-94/PREDICTED: protein CRABS CLAW [Cucumis melo]
Csa2G285890	0.095	4.33	5.5103	Up	0.767171	K10863|1|9e-15|80.5|aly:ARALYDRAFT_486946|aprataxin [EC:3.-.-.-];K16189|3|2e-09|63.2|mus:103989881|phytochrome-interacting factor 4;K12126|4|2e-09|62.8|sbi:SORBI_09g003090|phytochrome-interacting factor 3	-	-	-	gi|700206886|gb|KGN62005.1|/3.53537e-102/hypothetical protein Csa_2G285890 [Cucumis sativus]
Csa1G051580	1.28	53.55	5.38667	Up	0.968956	K09264|1|1e-10|65.5|aly:ARALYDRAFT_890115|MADS-box transcription factor, plant	GO:0043231//intracellular membrane-bounded organelle	GO:0003677//DNA binding;GO:0001071//nucleic acid binding transcription factor activity	GO:0006351//transcription, DNA-templated	gi|449454816|ref|XP_004145150.1|/1.27408e-66/PREDICTED: truncated transcription factor CAULIFLOWER D-like isoform X2 [Cucumis sativus]
Csa3G141870	0.11	3.845	5.12741	Up	0.732974	K08835|1|8e-19|93.6|jcu:105632224|serine/threonine-protein kinase OSR1/STK39 [EC:2.7.11.1]	-	-	-	gi|449433271|ref|XP_004134421.1|/1.78435e-95/PREDICTED: transcriptional regulator SUPERMAN-like [Cucumis sativus]
Csa3G180440	0.115	4.005	5.1221	Up	0.742457	K16223|1|1e-55|216|dosa:Os06t0157700-00|protein FLOWERING LOCUS T	-	-	-	gi|525507244|ref|NP_001267660.1|/4.47555e-96/CEN-like protein 1-like [Cucumis sativus]
Csa1G046300	0.085	2.49	4.87254	Up	0.617651	-	GO:0044464	-	-	gi|449469715|ref|XP_004152564.1|/2.02219e-99/PREDICTED: oleosin 16.4 kDa [Cucumis sativus]
Csa1G488750	0.21	4.34	4.36923	Up	0.746968	K09422|1|1e-44|178|csv:101220321|myb proto-oncogene protein, plant	-	-	-	gi|700210579|gb|KGN65675.1|/2.48055e-46/hypothetical protein Csa_1G488750 [Cucumis sativus]
Csa3G180390	0.235	3.645	3.95519	Up	0.697153	-	-	-	-	gi|449446055|ref|XP_004140787.1|/1.00494e-34/PREDICTED: protein MEN-8 [Cucumis sativus]
Csa2G139860	0.38	5.87	3.94929	Up	0.801538	K10717|1|1e-57|224|eus:EUTSA_v10018406mg|cytokinin trans-hydroxylase	-	-	-	gi|700206365|gb|KGN61484.1|/0/hypothetical protein Csa_2G139860 [Cucumis sativus]
Csa1G467100	2.38	34.13	3.84201	Up	0.941647	K09264|1|1e-128|459|csv:101205366|MADS-box transcription factor, plant	GO:0043231//intracellular membrane-bounded organelle	GO:0003677//DNA binding;GO:0001071//nucleic acid binding transcription factor activity	GO:0006351//transcription, DNA-templated	gi|525507236|ref|NP_001267656.1|/6.88411e-128/floral homeotic protein AGAMOUS-like [Cucumis sativus]
Csa1G488740	0.33	4.48	3.76296	Up	0.741536	K09422|1|1e-63|241|csv:101220321|myb proto-oncogene protein, plant	-	-	-	gi|778661351|ref|XP_004151034.2|/1.10903e-62/PREDICTED: myb-related protein 305-like [Cucumis sativus]
Csa7G039790	2.43	31.08	3.67696	Up	0.936966	K16040|1|5e-115|414|vvi:100233030|trans-resveratrol di-O-methyltransferase [EC:2.1.1.240];K13262|2|9e-98|357|vvi:100243529|isoflavone-7-O-methyltransferase [EC:2.1.1.150];K13259|3|2e-86|319|gmx:100807589|2,7,4'-trihydroxyisoflavanone 4'-O-methyltransferase / isoflavone 4'-O-methyltransferase [EC:2.1.1.212 2.1.1.46]	-	GO:0008171//O-methyltransferase activity	-	gi|778723662|ref|XP_004151735.2|/0/PREDICTED: trans-resveratrol di-O-methyltransferase [Cucumis sativus]
Csa6G483450	0.335	3.875	3.53196	Up	0.702222	K10863|1|1e-15|84.0|aly:ARALYDRAFT_486946|aprataxin [EC:3.-.-.-];K12126|3|6e-10|64.7|obr:102711850|phytochrome-interacting factor 3;K16189|5|1e-08|60.5|sita:101784240|phytochrome-interacting factor 4	-	-	-	gi|778717786|ref|XP_004148648.2|/7.9861e-101/PREDICTED: transcription factor HEC3-like [Cucumis sativus]
Csa1G002810	0.81	8.6	3.40834	Up	0.851475	K07304|1|5e-102|370|csv:101219789|peptide-methionine (S)-S-oxide reductase [EC:1.8.4.11]	-	GO:0016671//oxidoreductase activity, acting on a sulfur group of donors, disulfide as acceptor	GO:0043412//macromolecule modification	gi|449440600|ref|XP_004138072.1|/3.09719e-101/PREDICTED: peptide methionine sulfoxide reductase-like [Cucumis sativus]
Csa6G421630	4.39	37.685	3.1017	Up	0.936772	K05933|1|3e-137|488|csv:101209525|aminocyclopropanecarboxylate oxidase [EC:1.14.17.4]	-	GO:0043169//cation binding;GO:0019842//vitamin binding;GO:0016641//oxidoreductase activity, acting on the CH-NH2 group of donors, oxygen as acceptor	GO:0003006//developmental process involved in reproduction;GO:0009692//ethylene metabolic process	gi|700192765|gb|KGN47969.1|/2.01501e-136/hypothetical protein Csa_6G421630 [Cucumis sativus]
Csa3G733980	0.575	4.905	3.09262	Up	0.746095	K08835|1|5e-13|75.5|jcu:105632224|serine/threonine-protein kinase OSR1/STK39 [EC:2.7.11.1]	-	-	-	gi|700203711|gb|KGN58844.1|/1.23686e-117/hypothetical protein Csa_3G733980 [Cucumis sativus]
Csa7G062750	0.38	3.24	3.09192	Up	0.645421	-	-	-	-	gi|700188476|gb|KGN43709.1|/1.20266e-48/hypothetical protein Csa_7G062750 [Cucumis sativus]
Csa6G010000	4.055	33.525	3.04746	Up	0.933814	K13065|1|2e-31|137|crb:CARUB_v10011977mg|shikimate O-hydroxycinnamoyltransferase [EC:2.3.1.133]	-	GO:0016747//transferase activity, transferring acyl groups other than amino-acyl groups	-	gi|449441602|ref|XP_004138571.1|/0/PREDICTED: uncharacterized acetyltransferase At3g50280 [Cucumis sativus]
Csa1G589130	0.785	6.39	3.02505	Up	0.798166	K17964|1|3e-24|111|gmx:100811379|leucine-rich PPR motif-containing protein, mitochondrial	-	-	-	gi|778665319|ref|XP_011648538.1|/4.80415e-113/PREDICTED: pentatricopeptide repeat-containing protein At1g20300, mitochondrial-like [Cucumis sativus]
Csa3G171730	0.65	4.855	2.90096	Up	0.738019	-	-	-	-	gi|700202083|gb|KGN57216.1|/7.65732e-35/hypothetical protein Csa_3G171730 [Cucumis sativus]
Csa4G303100	0.4	2.91	2.86295	Up	0.60943	-	-	-	-	-
Csa5G190540	1.725	12.36	2.84101	Up	0.880772	K13993|1|1e-06|52.0|cmo:103501408|HSP20 family protein	-	-	GO:0050896//response to stimulus	gi|700195433|gb|KGN50610.1|/1.76884e-23/hypothetical protein Csa_5G190540 [Cucumis sativus]
Csa6G518270	3.725	25.745	2.78898	Up	0.922875	K01535|1|2e-21|103|obr:102715415|H+-transporting ATPase [EC:3.6.3.6];K18490|2|3e-21|103|pda:103701110|homeobox protein OTX2	-	-	-	gi|449433782|ref|XP_004134676.1|/1.29077e-159/PREDICTED: WUSCHEL-related homeobox 9 isoform X1 [Cucumis sativus]
Csa3G101810	3.535	23.11	2.70874	Up	0.917685	K13126|1|2e-09|63.5|fve:101312606|polyadenylate-binding protein;K05941|2|2e-07|57.0|mdm:103435918|glutathione gamma-glutamylcysteinyltransferase [EC:2.3.2.15];K02437|3|2e-07|56.6|pxb:103941124|glycine cleavage system H protein;K00162|4|9e-07|54.7|obr:102719045|pyruvate dehydrogenase E1 component beta subunit [EC:1.2.4.1]	-	-	-	gi|449431824|ref|XP_004133700.1|/1.51423e-175/PREDICTED: NAC domain-containing protein 72-like [Cucumis sativus]
Csa3G040850	1.44	9.08	2.65662	Up	0.843835	K15803|1|0.0|671|csv:101207046|(-)-germacrene D synthase [EC:4.2.3.22 4.2.3.75]	-	-	-	gi|778675681|ref|XP_011650452.1|/0/PREDICTED: (-)-germacrene D synthase-like [Cucumis sativus]
Csa3G017320	0.63	3.865	2.61704	Up	0.674573	K09286|1|4e-121|434|csv:101203663|EREBP-like factor	-	-	-	gi|449458984|ref|XP_004147226.1|/2.81268e-120/PREDICTED: ethylene-responsive transcription factor 2 [Cucumis sativus]
Csa7G046670	0.505	3.04	2.58972	Up	0.611588	-	-	-	-	gi|449438062|ref|XP_004136809.1|/1.80352e-44/PREDICTED: uncharacterized protein LOC101202743 [Cucumis sativus]
Csa6G338660	5.29	30.205	2.51345	Up	0.924258	K03921|1|0.0|797|csv:101204316|acyl-[acyl-carrier-protein] desaturase [EC:1.14.19.2]	GO:0009536//plastid	GO:0046872//metal ion binding;GO:0016717//oxidoreductase activity, acting on paired donors, with oxidation of a pair of donors resulting in the reduction of molecular oxygen to two molecules of water	GO:0006631//fatty acid metabolic process	gi|449462176|ref|XP_004148817.1|/0/PREDICTED: acyl-[acyl-carrier-protein] desaturase 6, chloroplastic [Cucumis sativus]
Csa7G074950	0.595	3.05	2.35785	Up	0.601256	K05282|1|2e-46|187|egu:105043222|gibberellin 20-oxidase [EC:1.14.11.12];K05278|3|4e-45|182|jcu:105639310|flavonol synthase [EC:1.14.11.23]	-	-	-	gi|449438440|ref|XP_004136996.1|/0/PREDICTED: hyoscyamine 6-dioxygenase-like isoform X2 [Cucumis sativus]
Csa6G501990	3.68	18.215	2.30735	Up	0.899205	K09338|1|4e-97|354|csv:101216890|homeobox-leucine zipper protein	-	-	-	gi|449451501|ref|XP_004143500.1|/2.444e-96/PREDICTED: homeobox-leucine zipper protein ATHB-40 [Cucumis sativus]
Csa1G278500	7.755	37.635	2.27888	Up	0.92678	-	-	-	-	gi|778660326|ref|XP_004146660.2|/7.80546e-08/PREDICTED: glycine-rich cell wall structural protein 2 [Cucumis sativus]
Csa3G175640	0.795	3.705	2.22045	Up	0.643602	-	-	-	-	gi|700202130|gb|KGN57263.1|/1.77049e-23/hypothetical protein Csa_3G175640 [Cucumis sativus]
Csa4G006130	0.735	3.4	2.20972	Up	0.62061	K00507|1|0.0|682|csv:101209243|stearoyl-CoA desaturase (delta-9 desaturase) [EC:1.14.19.1]	-	-	-	gi|778689578|ref|XP_011652980.1|/0/PREDICTED: palmitoyl-monogalactosyldiacylglycerol delta-7 desaturase, chloroplastic-like [Cucumis sativus]
Csa6G022340	1.28	5.595	2.12799	Up	0.737558	K13899|1|2e-59|227|csv:101210092|cystatin-C	-	GO:0030414//peptidase inhibitor activity	-	gi|449441532|ref|XP_004138536.1|/1.6921e-58/PREDICTED: cysteine proteinase inhibitor B [Cucumis sativus]
Csa7G135930	1.115	4.765	2.09543	Up	0.69936	-	-	-	-	gi|700188815|gb|KGN44048.1|/7.44542e-43/hypothetical protein Csa_7G135930 [Cucumis sativus]
Csa4G639110	0.945	3.985	2.07619	Up	0.653982	-	-	-	-	gi|700200014|gb|KGN55172.1|/3.15757e-57/hypothetical protein Csa_4G639110 [Cucumis sativus]
Csa3G852470	2.18	9.06	2.05518	Up	0.824093	K13126|1|6e-10|65.5|fve:101312606|polyadenylate-binding protein;K02437|2|1e-07|58.2|pxb:103941124|glycine cleavage system H protein;K00162|3|4e-07|56.2|obr:102719045|pyruvate dehydrogenase E1 component beta subunit [EC:1.2.4.1];K05941|4|2e-06|53.9|mdm:103435918|glutathione gamma-glutamylcysteinyltransferase [EC:2.3.2.15]	-	-	-	gi|449460145|ref|XP_004147806.1|/2.08843e-173/PREDICTED: NAC domain-containing protein 72-like isoform X2 [Cucumis sativus]
Csa3G733290	1.315	5.355	2.02582	Up	0.722352	K06700|1|4e-13|73.6|tcc:TCM_021825|proteasome inhibitor subunit 1 (PI31)	-	-	-	gi|449439960|ref|XP_004137753.1|/2.2113e-82/PREDICTED: uncharacterized protein LOC101220657 [Cucumis sativus]
Csa3G021150	10.755	43.435	2.01385	Up	0.927144	K02883|1|2e-29|127|zma:103646289|large subunit ribosomal protein L18e;K11855|2|1e-21|102|bvg:104906049|ubiquitin carboxyl-terminal hydrolase 36/42 [EC:3.4.19.12];K05747|3|5e-10|63.2|gmx:102666577|Wiskott-Aldrich syndrome protein	-	-	-	gi|449458930|ref|XP_004147199.1|/6.92897e-52/PREDICTED: 14 kDa proline-rich protein DC2.15-like [Cucumis sativus]
Csa4G376140	1.025	4.105	2.00176	Up	0.656044	K02183|1|2e-26|118|egr:104450959|calmodulin;K13448|2|2e-25|114|cmo:103502536|calcium-binding protein CML	-	GO:0046872//metal ion binding	-	gi|449449727|ref|XP_004142616.1|/3.84759e-82/PREDICTED: probable calcium-binding protein CML29 [Cucumis sativus]
Csa3G115040	1.745	6.865	1.97603	Up	0.770009	K16222|1|8e-20|97.8|brp:103855006|Dof zinc finger protein DOF5.5	-	GO:0005488//binding	-	gi|449432966|ref|XP_004134269.1|/9.90336e-106/PREDICTED: dof zinc finger protein DOF5.7 [Cucumis sativus]
Csa6G091830	5.39	20.55	1.93078	Up	0.896561	K09286|1|8e-19|93.6|ath:AT1G43160|EREBP-like factor	-	-	-	gi|700191206|gb|KGN46410.1|/2.9048e-56/hypothetical protein Csa_6G091830 [Cucumis sativus]
Csa5G011750	1.36	5.12	1.91254	Up	0.702998	-	-	GO:0004672//protein kinase activity	-	gi|700194408|gb|KGN49585.1|/4.38493e-30/hypothetical protein Csa_5G011750 [Cucumis sativus]
Csa1G471470	1.52	5.625	1.88778	Up	0.722424	K00051|1|3e-14|77.4|cmo:103489426|malate dehydrogenase (NADP+) [EC:1.1.1.82]	GO:0009536//plastid	GO:0016615//malate dehydrogenase activity	GO:0043648//dicarboxylic acid metabolic process;GO:0044238//primary metabolic process	gi|700210536|gb|KGN65632.1|/5.82989e-35/hypothetical protein Csa_1G471470 [Cucumis sativus]
CsaUNG008830	1.04	3.84	1.88452	Up	0.628492	K04733|1|1e-10|65.1|csv:101206687|interleukin-1 receptor-associated kinase 4 [EC:2.7.11.1];K16224|4|3e-08|57.4|eus:EUTSA_v10023115mg|senescence-induced receptor-like serine/threonine-protein kinase	-	-	-	gi|659124864|ref|XP_008462386.1|/1.6787e-13/PREDICTED: probable LRR receptor-like serine/threonine-protein kinase At1g51860 [Cucumis melo]
Csa6G517000	1.405	5.16	1.8768	Up	0.702149	-	-	-	-	gi|700193988|gb|KGN49192.1|/1.67363e-21/hypothetical protein Csa_6G517000 [Cucumis sativus]
Csa4G361860	1.25	4.475	1.83996	Up	0.664435	K11450|1|1e-65|250|gmx:100810687|lysine-specific histone demethylase 1A [EC:1.-.-.-];K00924|2|2e-26|120|eus:EUTSA_v10013365mg|	-	-	-	gi|449449755|ref|XP_004142630.1|/0/PREDICTED: aspartic proteinase Asp1-like [Cucumis sativus]
Csa5G633170	4.12	14.65	1.83018	Up	0.868549	K05658|1|0.0|2201|csv:101206448|ATP-binding cassette, subfamily B (MDR/TAP), member 1 [EC:3.6.3.44]	-	-	-	gi|449449176|ref|XP_004142341.1|/0/PREDICTED: ABC transporter B family member 15-like [Cucumis sativus]
Csa4G028470	3.125	11.095	1.82798	Up	0.839591	K01087|1|0.0|734|csv:101217677|trehalose 6-phosphate phosphatase [EC:3.1.3.12]	-	GO:0019203//carbohydrate phosphatase activity	GO:0005991//trehalose metabolic process	gi|449458269|ref|XP_004146870.1|/0/PREDICTED: probable trehalose-phosphate phosphatase J [Cucumis sativus]
Csa2G123610	9.195	32.335	1.81418	Up	0.913829	-	-	-	-	gi|700206331|gb|KGN61450.1|/6.30442e-37/hypothetical protein Csa_2G123610 [Cucumis sativus]
Csa3G047730	3.29	11.12	1.757	Up	0.83651	K13066|1|6e-63|238|csv:101205290|caffeic acid 3-O-methyltransferase [EC:2.1.1.68]	-	GO:0005515//protein binding;GO:0008168//methyltransferase activity	GO:0006730//one-carbon metabolic process	gi|778675782|ref|XP_004148264.2|/5.50795e-62/PREDICTED: caffeic acid 3-O-methyltransferase [Cucumis sativus]
Csa2G370560	3.765	12.665	1.75013	Up	0.852226	K13422|1|3e-10|65.9|tcc:TCM_015640|transcription factor MYC2	-	-	-	gi|778671849|ref|XP_011649695.1|/5.73553e-134/PREDICTED: transcription factor bHLH30-like [Cucumis sativus]
CsaUNG026650	1.195	3.975	1.73394	Up	0.625703	K15014|1|0.0|800|csv:101215479|solute carrier family 29 (equilibrative nucleoside transporter), member 1/2/3	-	-	-	gi|778730587|ref|XP_004150028.2|/0/PREDICTED: equilibrative nucleotide transporter 8 [Cucumis sativus]
Csa3G127770	4.825	15.42	1.6762	Up	0.867094	K15404|1|0.0|1169|csv:101203691|aldehyde decarbonylase [EC:4.1.99.5]	-	-	-	gi|700201533|gb|KGN56666.1|/0/hypothetical protein Csa_3G127770 [Cucumis sativus]
Csa2G027460	12.035	38.395	1.67368	Up	0.915503	K15718|1|1e-40|164|csv:105434408|linoleate 9S-lipoxygenase [EC:1.13.11.58]	-	GO:0046914//transition metal ion binding;GO:0016702//oxidoreductase activity, acting on single donors with incorporation of molecular oxygen, incorporation of two atoms of oxygen	GO:0006633//fatty acid biosynthetic process	gi|700205814|gb|KGN60933.1|/4.09508e-44/Lipoxygenase [Cucumis sativus]
Csa7G041360	2.43	7.565	1.63838	Up	0.766371	-	-	-	-	gi|449453539|ref|XP_004144514.1|/1.79272e-135/PREDICTED: basic leucine zipper 61 [Cucumis sativus]
Csa7G407000	1.21	3.755	1.63381	Up	0.601693	-	-	-	-	gi|778728194|ref|XP_011659385.1|/2.59369e-77/PREDICTED: uncharacterized protein LOC105436176 [Cucumis sativus]
Csa4G652740	2.07	6.4	1.62844	Up	0.731301	-	-	-	-	gi|700200304|gb|KGN55462.1|/8.91162e-68/hypothetical protein Csa_4G652740 [Cucumis sativus]
Csa1G305710	3.495	10.44	1.57876	Up	0.815798	K15639|1|0.0|1026|csv:101213466|PHYB activation tagged suppressor 1 [EC:1.14.-.-]	-	GO:0016634//oxidoreductase activity, acting on the CH-CH group of donors, oxygen as acceptor;GO:0005506//iron ion binding	GO:0008152//metabolic process	gi|778660404|ref|XP_011656192.1|/0/PREDICTED: cytochrome P450 734A1-like [Cucumis sativus]
Csa6G452010	4.705	13.985	1.57161	Up	0.849656	K00679|1|6e-17|89.0|cic:CICLE_v10027727mg|phospholipid:diacylglycerol acyltransferase [EC:2.3.1.158];K01206|2|2e-16|87.0|tcc:TCM_010576|alpha-L-fucosidase [EC:3.2.1.51];K10960|3|2e-13|77.4|atr:18422248|geranylgeranyl reductase [EC:1.3.1.83]	-	-	-	gi|449451124|ref|XP_004143312.1|/1.2083e-172/PREDICTED: GDSL esterase/lipase At5g03610-like [Cucumis sativus]
Csa3G026660	43.11	127.81	1.56791	Up	0.928575	K02883|1|1e-07|55.8|zma:103646289|large subunit ribosomal protein L18e	-	-	-	gi|778675449|ref|XP_011650410.1|/3.74898e-42/PREDICTED: 14 kDa proline-rich protein DC2.15-like [Cucumis sativus]
Csa6G452640	5.955	17.61	1.56422	Up	0.868864	-	-	-	-	gi|778717506|ref|XP_011657706.1|/6.20079e-45/PREDICTED: uncharacterized protein LOC105435886 [Cucumis sativus]
Csa2G293350	6.89	20.245	1.55499	Up	0.878298	-	-	-	-	gi|700206937|gb|KGN62056.1|/2.26723e-10/hypothetical protein Csa_2G293350 [Cucumis sativus]
CsaUNG028530	5.88	17.1	1.54011	Up	0.864329	-	-	-	-	-
Csa6G516990	21.895	62.14	1.50492	Up	0.916594	-	-	-	-	gi|700193987|gb|KGN49191.1|/1.67299e-13/hypothetical protein Csa_6G516990 [Cucumis sativus]
Csa5G608570	4.13	11.59	1.48867	Up	0.820746	-	-	-	-	gi|700196892|gb|KGN52069.1|/3.28983e-46/hypothetical protein Csa_5G608570 [Cucumis sativus]
Csa1G572420	2.5	7.01	1.48749	Up	0.732344	K14490|1|1e-84|311|csv:101213011|histidine-containing phosphotransfer peotein	-	GO:0016628//oxidoreductase activity, acting on the CH-CH group of donors, NAD or NADP as acceptor;GO:0060089	GO:0008152//metabolic process;GO:0007165//signal transduction	gi|449435714|ref|XP_004135639.1|/6.68115e-84/PREDICTED: histidine-containing phosphotransfer protein 1-like [Cucumis sativus]
Csa6G503370	4.57	12.675	1.47172	Up	0.830884	K08241|1|0.0|678|csv:101202849|jasmonate O-methyltransferase [EC:2.1.1.141]	-	GO:0016741	GO:0006730//one-carbon metabolic process	gi|525507278|ref|NP_001267679.1|/0/salicylate O-methyltransferase-like [Cucumis sativus]
CsaUNG026690	2.62	7.26	1.4704	Up	0.737995	K17710|1|8e-50|195|fve:101302913|pentatricopeptide repeat domain-containing protein 1	-	-	-	gi|778695367|ref|XP_011653982.1|/6.80824e-68/PREDICTED: pentatricopeptide repeat-containing protein At1g79080, chloroplastic [Cucumis sativus]
Csa2G023940	443.7	1227.35	1.46789	Up	0.931218	K15718|1|3e-65|246|csv:105434554|linoleate 9S-lipoxygenase [EC:1.13.11.58]	-	GO:0046914//transition metal ion binding;GO:0016702//oxidoreductase activity, acting on single donors with incorporation of molecular oxygen, incorporation of two atoms of oxygen	GO:0006633//fatty acid biosynthetic process	gi|700205808|gb|KGN60927.1|/2.63967e-64/Lipoxygenase [Cucumis sativus]
Csa1G267240	11.31	30.71	1.44111	Up	0.895276	K01183|1|0.0|680|csv:101214175|chitinase [EC:3.2.1.14]	-	GO:0016798//hydrolase activity, acting on glycosyl bonds	GO:0008152//metabolic process	gi|449457927|ref|XP_004146699.1|/0/PREDICTED: chitotriosidase-1-like [Cucumis sativus]
Csa4G218340	3.325	9.005	1.43737	Up	0.776969	-	-	-	-	gi|700198817|gb|KGN53975.1|/6.23131e-37/hypothetical protein Csa_4G218340 [Cucumis sativus]
Csa2G416250	4.87	13.185	1.4369	Up	0.833624	K10999|1|8e-117|422|vvi:100248512|cellulose synthase A [EC:2.4.1.12]	-	-	-	gi|778673453|ref|XP_004151936.2|/0/PREDICTED: cellulose synthase-like protein H1 [Cucumis sativus]
Csa1G573700	2.45	6.555	1.41981	Up	0.710104	K14521|1|0.0|964|csv:101217092|N-acetyltransferase 10 [EC:2.3.1.-]	-	-	-	gi|778662674|ref|XP_011659937.1|/0/PREDICTED: UPF0202 protein At1g10490 isoform X2 [Cucumis sativus]
Csa6G519450	4.525	11.96	1.40223	Up	0.818588	K00514|1|1e-29|130|rcu:RCOM_1428040|zeta-carotene desaturase [EC:1.3.5.6];K01206|2|8e-24|111|tcc:TCM_010576|alpha-L-fucosidase [EC:3.2.1.51];K10396|5|4e-20|99.4|pper:PRUPE_ppa001667mg|kinesin family member 5	GO:0043231//intracellular membrane-bounded organelle	GO:0016788//hydrolase activity, acting on ester bonds	-	gi|700194088|gb|KGN49292.1|/0/hypothetical protein Csa_6G519450 [Cucumis sativus]
Csa2G023890	7.19	18.97	1.39966	Up	0.865178	K15718|1|2e-66|250|csv:101207406|linoleate 9S-lipoxygenase [EC:1.13.11.58]	-	GO:0046914//transition metal ion binding;GO:0016702//oxidoreductase activity, acting on single donors with incorporation of molecular oxygen, incorporation of two atoms of oxygen	GO:0006633//fatty acid biosynthetic process	gi|700205803|gb|KGN60922.1|/6.20988e-77/hypothetical protein Csa_2G023890 [Cucumis sativus]
Csa1G050230	2.495	6.54	1.39025	Up	0.706539	-	-	-	-	gi|700209288|gb|KGN64384.1|/9.32918e-25/hypothetical protein Csa_1G050230 [Cucumis sativus]
Csa3G778270	19.705	51.515	1.38643	Up	0.909585	K13070|1|2e-77|289|osa:4335093|momilactone-A synthase [EC:1.1.1.295];K09841|2|1e-74|280|pvu:PHAVU_005G031500g|xanthoxin dehydrogenase [EC:1.1.1.288]	-	-	-	gi|778684386|ref|XP_004136700.2|/7.7486e-147/PREDICTED: secoisolariciresinol dehydrogenase-like [Cucumis sativus]
Csa7G048120	35.33	91.46	1.37225	Up	0.918995	-	-	-	-	gi|449438107|ref|XP_004136831.1|/6.57513e-77/PREDICTED: protein LIGHT-DEPENDENT SHORT HYPOCOTYLS 10 [Cucumis sativus]
Csa5G139730	3.945	10.03	1.34622	Up	0.786792	K01183|1|1e-132|473|csv:101219497|chitinase [EC:3.2.1.14]	GO:0005576//extracellular region	GO:0004553//hydrolase activity, hydrolyzing O-glycosyl compounds	GO:0000272//polysaccharide catabolic process	gi|449456357|ref|XP_004145916.1|/7.82016e-132/PREDICTED: acidic endochitinase-like [Cucumis sativus]
Csa3G016920	26.85	68.11	1.34294	Up	0.91298	K00861|1|7e-12|71.2|pmum:103329402|riboflavin kinase [EC:2.7.1.26]	-	GO:0003824//catalytic activity	-	gi|449464920|ref|XP_004150177.1|/1.99766e-140/PREDICTED: haloacid dehalogenase-like hydrolase domain-containing protein Sgpp [Cucumis sativus]
Csa2G026940	39.795	100.82	1.34112	Up	0.918704	K15718|1|1e-40|164|csv:101206086|linoleate 9S-lipoxygenase [EC:1.13.11.58]	-	GO:0046914//transition metal ion binding;GO:0016702//oxidoreductase activity, acting on single donors with incorporation of molecular oxygen, incorporation of two atoms of oxygen	GO:0006633//fatty acid biosynthetic process	gi|700205811|gb|KGN60930.1|/1.7998e-60/hypothetical protein Csa_2G026940 [Cucumis sativus]
Csa3G247880	4.61	11.655	1.33811	Up	0.809056	K03539|1|8e-13|74.7|bdi:100830772|ribonuclease P/MRP protein subunit RPP1 [EC:3.1.26.5]	-	-	-	gi|449455756|ref|XP_004145617.1|/2.07397e-142/PREDICTED: zinc finger protein CONSTANS-LIKE 1 [Cucumis sativus]
Csa7G406990	15.32	38.185	1.31759	Up	0.898259	K10773|1|7e-08|57.0|tcc:TCM_011985|endonuclease III [EC:4.2.99.18];K11498|2|2e-06|52.4|obr:102710215|centromeric protein E;K01870|4|2e-06|52.0|aly:ARALYDRAFT_342459|isoleucyl-tRNA synthetase [EC:6.1.1.5]	-	-	-	gi|778730418|ref|XP_011659780.1|/6.19043e-99/PREDICTED: zinc finger protein 6-like [Cucumis sativus]
Csa2G027440	15.67	38.905	1.31195	Up	0.898113	K15718|1|5e-65|245|csv:101206086|linoleate 9S-lipoxygenase [EC:1.13.11.58]	-	GO:0046914//transition metal ion binding;GO:0016702//oxidoreductase activity, acting on single donors with incorporation of molecular oxygen, incorporation of two atoms of oxygen	GO:0006633//fatty acid biosynthetic process	gi|700205812|gb|KGN60931.1|/6.3937e-66/hypothetical protein Csa_2G027440 [Cucumis sativus]
Csa5G606810	127.61	313.7	1.29764	Up	0.923579	-	-	-	-	gi|700196814|gb|KGN51991.1|/6.15795e-37/hypothetical protein Csa_5G606810 [Cucumis sativus]
Csa5G523090	6.54	16.025	1.29296	Up	0.842404	K09286|1|5e-07|54.3|obr:102699502|EREBP-like factor	-	-	-	gi|778703649|ref|XP_011655400.1|/9.13141e-54/PREDICTED: oleosin 18.2 kDa-like isoform X1 [Cucumis sativus]
Csa1G049460	14.405	34.34	1.25332	Up	0.889794	K00517|1|9e-102|370|crb:CARUB_v10017405mg|	-	-	-	gi|449469588|ref|XP_004152501.1|/0/PREDICTED: BTB/POZ and TAZ domain-containing protein 1 [Cucumis sativus]
Csa2G060440	3.95	9.405	1.25158	Up	0.763388	-	-	-	-	gi|700206044|gb|KGN61163.1|/1.78643e-28/hypothetical protein Csa_2G060440 [Cucumis sativus]
Csa2G023880	62.145	146.165	1.23389	Up	0.916691	K15718|1|5e-42|170|csv:101207406|linoleate 9S-lipoxygenase [EC:1.13.11.58]	-	GO:0046914//transition metal ion binding;GO:0016702//oxidoreductase activity, acting on single donors with incorporation of molecular oxygen, incorporation of two atoms of oxygen	GO:0006633//fatty acid biosynthetic process	gi|700205802|gb|KGN60921.1|/1.97591e-87/Lipoxygenase [Cucumis sativus]
Csa2G024440	392.54	921.115	1.23054	Up	0.922827	K15718|1|9e-31|132|csv:105434554|linoleate 9S-lipoxygenase [EC:1.13.11.58]	-	GO:0046914//transition metal ion binding;GO:0016702//oxidoreductase activity, acting on single donors with incorporation of molecular oxygen, incorporation of two atoms of oxygen	GO:0006633//fatty acid biosynthetic process	gi|700205809|gb|KGN60928.1|/3.18876e-49/hypothetical protein Csa_2G024440 [Cucumis sativus]
CsaUNG024230	12.145	28.345	1.22273	Up	0.879244	K02703|1|5e-76|284|egu:12079499|photosystem II P680 reaction center D1 protein	GO:0009521;GO:0031224//intrinsic component of membrane;GO:0009534//chloroplast thylakoid;GO:0042716	GO:0046914//transition metal ion binding;GO:0009055//electron carrier activity	GO:0051234//establishment of localization;GO:0006950//response to stress;GO:0009767//photosynthetic electron transport chain	gi|119656855|gb|ABL86563.1|/1.11762e-75/photosystem II 32 kDa protein (chloroplast) [Archilejeunea parviflora]
Csa1G597690	31.21	72.445	1.21488	Up	0.907208	K13464|1|9e-104|376|csv:101212154|jasmonate ZIM domain-containing protein	-	-	-	gi|449452598|ref|XP_004144046.1|/6.34987e-103/PREDICTED: protein TIFY 10A [Cucumis sativus]
Csa3G743950	16.71	38.685	1.21106	Up	0.892171	K14297|1|4e-19|95.1|zma:103640102|nuclear pore complex protein Nup98-Nup96	-	-	-	gi|449440155|ref|XP_004137850.1|/1.34275e-138/PREDICTED: thaumatin-like protein 1b [Cucumis sativus]
Csa3G825080	5.555	12.86	1.21103	Up	0.808741	K07426|1|5e-65|245|csv:101207867|cytochrome P450, family 4, subfamily B, polypeptide 1 [EC:1.14.14.1];K07424|4|4e-35|146|egr:104455006|cytochrome P450, family 3, subfamily A [EC:1.14.14.1]	-	-	-	gi|700204430|gb|KGN59563.1|/7.98838e-69/Cytochrome P450 monooxygenase CYP72A59 [Cucumis sativus]
Csa7G433250	30.9	71.03	1.20082	Up	0.906408	-	-	-	-	gi|700190062|gb|KGN45295.1|/1.77875e-93/hypothetical protein Csa_7G433250 [Cucumis sativus]
Csa3G734170	58.105	132.98	1.19448	Up	0.913878	K18551|1|3e-139|494|csv:101205253|pyrimidine and pyridine-specific 5'-nucleotidase [EC:3.1.3.-];K07025|3|6e-109|393|pper:PRUPE_ppa008834mg|putative hydrolase of the HAD superfamily	-	GO:0003824//catalytic activity;GO:0003824//catalytic activity	-	gi|778683511|ref|XP_011651891.1|/2.47971e-167/PREDICTED: suppressor of disruption of TFIIS [Cucumis sativus]
Csa2G408960	3.68	8.38	1.18724	Up	0.732368	-	-	-	-	gi|778673369|ref|XP_011649980.1|/8.79295e-104/PREDICTED: uncharacterized protein LOC105434686 [Cucumis sativus]
Csa1G573690	3.115	7.06	1.18044	Up	0.694242	K14521|1|7e-12|69.3|cmo:103491965|N-acetyltransferase 10 [EC:2.3.1.-]	-	-	-	gi|700211054|gb|KGN66150.1|/2.44699e-17/hypothetical protein Csa_1G573690 [Cucumis sativus]
Csa2G293360	12.565	28.145	1.16347	Up	0.875315	-	-	-	-	gi|778670099|ref|XP_011649366.1|/1.43865e-65/PREDICTED: patatin-like protein 2 [Cucumis sativus]
Csa6G445140	65.035	145.205	1.1588	Up	0.913538	K09872|1|8e-93|339|csv:101215366|aquaporin PIP	GO:0031224//intrinsic component of membrane;GO:0016020//membrane	-	GO:0006810//transport;GO:0006810//transport	gi|793422838|ref|NP_001292671.1|/4.16779e-143/aquaporin PIP2-2 [Cucumis sativus]
Csa5G190530	16.02	35.565	1.15058	Up	0.885114	K13993|1|3e-65|247|csv:105435462|HSP20 family protein	-	-	-	gi|778701165|ref|XP_011654976.1|/1.71182e-64/PREDICTED: 17.8 kDa class I heat shock protein-like [Cucumis sativus]
Csa5G168910	8.565	18.975	1.14757	Up	0.845702	-	-	-	-	gi|700195177|gb|KGN50354.1|/1.70985e-18/hypothetical protein Csa_5G168910 [Cucumis sativus]
Csa2G422050	2.605	5.74	1.13977	Up	0.639819	-	-	-	-	gi|449468442|ref|XP_004151930.1|/2.37105e-113/PREDICTED: cyclin-U1-1 [Cucumis sativus]
Csa3G625110	2.495	5.44	1.12457	Up	0.622599	-	-	-	-	gi|700203212|gb|KGN58345.1|/3.55439e-24/hypothetical protein Csa_3G625110 [Cucumis sativus]
Csa7G428990	16.25	35.41	1.12372	Up	0.882979	K01188|1|0.0|721|csv:101221825|beta-glucosidase [EC:3.2.1.21]	-	GO:0004553//hydrolase activity, hydrolyzing O-glycosyl compounds;GO:0016798//hydrolase activity, acting on glycosyl bonds	GO:0005975//carbohydrate metabolic process;GO:0008152//metabolic process	gi|449436255|ref|XP_004135908.1|/0/PREDICTED: vicianin hydrolase [Cucumis sativus]
Csa7G448060	12.305	26.81	1.12353	Up	0.869252	-	-	-	-	gi|449447950|ref|XP_004141729.1|/6.30511e-66/PREDICTED: uncharacterized protein LOC101210921 [Cucumis sativus]
Csa7G253810	5.295	11.355	1.10063	Up	0.776096	K08150|1|6e-64|245|jcu:105629235|MFS transporter, SP family, solute carrier family 2 (myo-inositol transporter), member 13	GO:0016020//membrane	GO:0016491//oxidoreductase activity;GO:0005215//transporter activity	GO:0006810//transport	gi|778726180|ref|XP_011659070.1|/0/PREDICTED: polyol transporter 5-like [Cucumis sativus]
Csa3G825090	4.49	9.615	1.09857	Up	0.745925	K07426|1|4e-81|300|csv:101207867|cytochrome P450, family 4, subfamily B, polypeptide 1 [EC:1.14.14.1];K07424|4|2e-29|128|sbi:SORBI_03g028720|cytochrome P450, family 3, subfamily A [EC:1.14.14.1];K17873|5|3e-29|127|mtr:MTR_8g042040|11-oxo-beta-amyrin 30-oxidase [EC:1.14.13.173]	-	-	-	gi|700204431|gb|KGN59564.1|/9.37929e-81/hypothetical protein Csa_3G825090 [Cucumis sativus]
Csa7G103280	3.08	6.595	1.09844	Up	0.66526	-	-	-	-	gi|700188780|gb|KGN44013.1|/5.51328e-54/hypothetical protein Csa_7G103280 [Cucumis sativus]
Csa2G416830	7.885	16.855	1.09599	Up	0.830544	-	-	-	-	gi|700208125|gb|KGN63244.1|/5.19844e-20/hypothetical protein Csa_2G416830 [Cucumis sativus]
Csa3G732470	70.35	150.29	1.09513	Up	0.910943	K13065|1|8e-37|155|crb:CARUB_v10011977mg|shikimate O-hydroxycinnamoyltransferase [EC:2.3.1.133]	-	GO:0016746//transferase activity, transferring acyl groups	-	gi|449439912|ref|XP_004137729.1|/0/PREDICTED: uncharacterized acetyltransferase At3g50280 [Cucumis sativus]
Csa7G008460	5.275	11.26	1.09396	Up	0.773453	K14488|1|2e-38|157|csv:105436056|SAUR family protein	-	-	-	gi|700187966|gb|KGN43199.1|/5.43921e-49/hypothetical protein Csa_7G008460 [Cucumis sativus]
Csa3G710770	3.055	6.495	1.08816	Up	0.659415	-	-	-	-	gi|700203517|gb|KGN58650.1|/9.50565e-09/hypothetical protein Csa_3G710770 [Cucumis sativus]
Csa4G438540	5.985	12.72	1.08768	Up	0.792249	K10268|1|7e-07|52.8|cit:102614204|F-box and leucine-rich repeat protein 2/20	-	-	-	gi|700199578|gb|KGN54736.1|/9.85706e-27/hypothetical protein Csa_4G438540 [Cucumis sativus]
Csa2G190790	38.945	82.08	1.07559	Up	0.902721	K02710|1|2e-15|81.3|pda:8890483|photosystem II PsbI protein;K02712|3|2e-14|77.4|mtr:MTR_4g034830|photosystem II PsbK protein	GO:0016020//membrane;GO:0009536//plastid	-	-	gi|700206503|gb|KGN61622.1|/1.80366e-68/hypothetical protein Csa_2G190790 [Cucumis sativus]
Csa1G038340	7.61	16.015	1.07346	Up	0.821668	K13126|1|2e-13|77.4|fve:101312606|polyadenylate-binding protein;K05941|2|3e-08|60.1|mdm:103435918|glutathione gamma-glutamylcysteinyltransferase [EC:2.3.2.15]	-	-	-	gi|449439629|ref|XP_004137588.1|/0/PREDICTED: NAC domain-containing protein 100-like [Cucumis sativus]
Csa1G073900	3.75	7.875	1.07039	Up	0.699918	-	-	-	-	gi|449457737|ref|XP_004146604.1|/6.45646e-152/PREDICTED: uncharacterized protein LOC101209953 [Cucumis sativus]
Csa2G370480	8.745	18.19	1.05662	Up	0.833576	-	-	-	-	gi|700207630|gb|KGN62749.1|/2.63e-51/hypothetical protein Csa_2G370480 [Cucumis sativus]
Csa1G588560	4.015	8.35	1.05638	Up	0.710662	K00279|1|0.0|856|csv:101222481|cytokinin dehydrogenase [EC:1.5.99.12]	-	GO:0016491//oxidoreductase activity	GO:0008152//metabolic process	gi|778662971|ref|XP_004144003.2|/0/PREDICTED: cytokinin dehydrogenase 3 [Cucumis sativus]
Csa3G002440	5.005	10.35	1.04819	Up	0.751479	-	-	-	-	gi|700200490|gb|KGN55623.1|/1.89291e-62/hypothetical protein Csa_3G002440 [Cucumis sativus]
Csa1G397130	17.87	36.68	1.03745	Up	0.878395	K14484|1|5e-124|443|csv:101210711|auxin-responsive protein IAA	-	-	-	gi|700210287|gb|KGN65383.1|/2.36765e-105/hypothetical protein Csa_1G397130 [Cucumis sativus]
Csa3G695850	4.56	9.315	1.03052	Up	0.727906	K10999|1|7e-24|109|tcc:TCM_005879|cellulose synthase A [EC:2.4.1.12]	-	-	-	gi|449466687|ref|XP_004151057.1|/1.84403e-57/PREDICTED: uncharacterized protein LOC101205386 [Cucumis sativus]
Csa7G073550	5.36	10.93	1.02799	Up	0.758198	K15406|1|3e-58|226|brp:103868062|wax-ester synthase / diacylglycerol O-acyltransferase [EC:2.3.1.75 2.3.1.20]	-	-	-	gi|449438387|ref|XP_004136970.1|/0/PREDICTED: O-acyltransferase WSD1-like [Cucumis sativus]
Csa7G432570	5.82	11.865	1.02762	Up	0.771585	-	-	-	-	gi|778729077|ref|XP_011659526.1|/3.06713e-52/PREDICTED: EPIDERMAL PATTERNING FACTOR-like protein 1 [Cucumis sativus]
Csa2G247590	3.065	6.22	1.02103	Up	0.63458	-	-	-	-	gi|700206679|gb|KGN61798.1|/1.14027e-138/hypothetical protein Csa_2G247590 [Cucumis sativus]
Csa1G032990	16.605	33.475	1.01147	Up	0.869204	-	-	-	-	gi|778656795|ref|XP_011649678.1|/2.71089e-40/PREDICTED: transcription factor PRE5-like [Cucumis sativus]
Csa2G252080	3.9	7.835	1.00646	Up	0.684541	-	-	-	-	gi|700206740|gb|KGN61859.1|/1.86926e-25/hypothetical protein Csa_2G252080 [Cucumis sativus]
Csa4G017200	6.055	12.135	1.00298	Up	0.768044	-	-	-	-	gi|700197974|gb|KGN53132.1|/4.63764e-40/Aconitate hydratase [Cucumis sativus]
Csa7G290540	4.14	8.285	1.00087	Up	0.694485	K03327|1|0.0|922|csv:101219797|multidrug resistance protein, MATE family	-	-	-	gi|778726413|ref|XP_011659097.1|/0/PREDICTED: MATE efflux family protein 5 [Cucumis sativus]
Csa5G190550	21.65	43.15	0.994994	Up	0.87192	K13993|1|2e-76|284|csv:101217071|HSP20 family protein	-	-	GO:0050896//response to stimulus	gi|449467741|ref|XP_004151581.1|/1.1464e-75/PREDICTED: 17.8 kDa class I heat shock protein-like [Cucumis sativus]
Csa5G220390	15.645	31.07	0.989821	Up	0.857417	K01652|1|1e-21|102|gmx:100800551|acetolactate synthase I/II/III large subunit [EC:2.2.1.6]	-	-	-	gi|449457415|ref|XP_004146444.1|/6.51438e-85/PREDICTED: uncharacterized protein LOC101211273 [Cucumis sativus]
Csa5G550240	20.165	40.035	0.989408	Up	0.868743	-	-	-	-	gi|449450147|ref|XP_004142825.1|/1.54163e-113/PREDICTED: vacuolar iron transporter 1-like [Cucumis sativus]
Csa1G277460	14.025	27.82	0.988122	Up	0.850262	K09753|1|1e-49|197|ppp:PHYPADRAFT_122374|cinnamoyl-CoA reductase [EC:1.2.1.44]	-	GO:0048037//cofactor binding	GO:0008152//metabolic process	gi|778660311|ref|XP_011656009.1|/1.38101e-168/PREDICTED: cinnamoyl-CoA reductase 1 isoform X1 [Cucumis sativus]
Csa4G285780	122.085	241.31	0.983002	Up	0.896585	K00430|1|0.0|642|csv:101211989|peroxidase [EC:1.11.1.7]	-	GO:0005506//iron ion binding;GO:0003824//catalytic activity;GO:0016209//antioxidant activity	GO:0008152//metabolic process;GO:0006950//response to stress	gi|700198944|gb|KGN54102.1|/0/Peroxidase [Cucumis sativus]
Csa3G710780	23.67	46.585	0.976806	Up	0.872356	K03686|1|9e-08|56.2|tcc:TCM_041788|molecular chaperone DnaJ;K09517|5|6e-07|53.5|mpp:MICPUCDRAFT_55478|DnaJ homolog subfamily B member 11	-	-	-	gi|778682937|ref|XP_011651813.1|/8.90239e-79/PREDICTED: chaperone protein dnaJ 8, chloroplastic-like [Cucumis sativus]
Csa3G877650	14.305	28.07	0.97251	Up	0.846891	K14484|1|1e-139|495|csv:101208132|auxin-responsive protein IAA	-	-	-	gi|449437146|ref|XP_004136353.1|/7.38858e-139/PREDICTED: auxin-responsive protein IAA20 [Cucumis sativus]
Csa2G292850	13.645	26.69	0.967927	Up	0.843253	-	-	-	-	gi|700206936|gb|KGN62055.1|/4.5631e-171/hypothetical protein Csa_2G292850 [Cucumis sativus]
Csa7G405850	5.965	11.655	0.966355	Up	0.74823	K09514|1|6e-22|102|zma:100282976|DnaJ homolog subfamily B member 8;K09512|2|1e-20|98.6|mus:103989540|DnaJ homolog subfamily B member 6	-	GO:0005515//protein binding	GO:0044267//cellular protein metabolic process;GO:0050896//response to stimulus	gi|449436763|ref|XP_004136162.1|/1.46566e-70/PREDICTED: dnaJ homolog subfamily C member 21-like [Cucumis sativus]
Csa3G739050	3.78	7.365	0.962299	Up	0.650078	-	-	-	-	gi|449440101|ref|XP_004137823.1|/6.96703e-75/PREDICTED: uncharacterized protein LOC101217342 [Cucumis sativus]
Csa5G099500	23.29	45.36	0.96171	Up	0.86736	-	-	-	GO:0010876//lipid localization	gi|449466869|ref|XP_004151148.1|/5.97201e-56/PREDICTED: protein YLS3 [Cucumis sativus]
Csa6G282710	13.755	26.68	0.955803	Up	0.840367	-	-	-	-	gi|700192078|gb|KGN47282.1|/5.38894e-65/hypothetical protein Csa_6G282710 [Cucumis sativus]
Csa7G049180	3.86	7.485	0.955401	Up	0.652721	K07904|1|5e-121|433|csv:101209668|Ras-related protein Rab-11A	GO:0016020//membrane	GO:0032561//guanyl ribonucleotide binding	GO:0006810//transport;GO:0035556//intracellular signal transduction	gi|449438115|ref|XP_004136835.1|/3.00811e-120/PREDICTED: ras-related protein Rab11D [Cucumis sativus]
Csa2G359970	4.87	9.44	0.954865	Up	0.703143	K14499|1|4e-81|301|cmo:103487901|BRI1 kinase inhibitor 1	-	-	-	gi|700207409|gb|KGN62528.1|/1.7087e-88/hypothetical protein Csa_2G359970 [Cucumis sativus]
Csa4G642370	17.23	33.39	0.954493	Up	0.853003	-	-	-	-	gi|700200098|gb|KGN55256.1|/1.72738e-47/hypothetical protein Csa_4G642370 [Cucumis sativus]
Csa4G003600	8.465	16.32	0.947059	Up	0.793389	K15920|1|0.0|875|atr:18422386|beta-D-xylosidase 4 [EC:3.2.1.37]	-	GO:0015926//glucosidase activity	GO:0044238//primary metabolic process	gi|449469042|ref|XP_004152230.1|/0/PREDICTED: probable beta-D-xylosidase 2 [Cucumis sativus]
Csa1G696530	4.925	9.485	0.945524	Up	0.702828	-	-	-	-	gi|700211724|gb|KGN66820.1|/1.65304e-45/hypothetical protein Csa_1G696530 [Cucumis sativus]
Csa3G128920	150.39	289.595	0.945328	Up	0.89268	K02992|1|2e-82|303|csv:3429317|small subunit ribosomal protein S7	GO:0000314//organellar small ribosomal subunit;GO:0009536//plastid	GO:0003723//RNA binding;GO:0005198//structural molecule activity	GO:0010467//gene expression	gi|68164849|ref|YP_247645.1|/1.42774e-81/ribosomal protein S7 [Cucumis sativus]
Csa3G889170	4.53	8.715	0.94399	Up	0.683789	-	GO:0044464	-	-	gi|449437024|ref|XP_004136292.1|/3.27516e-46/PREDICTED: uncharacterized protein LOC101214135 [Cucumis sativus]
Csa6G523460	6.325	12.14	0.940631	Up	0.74823	K13464|1|8e-10|62.4|rcu:RCOM_1437820|jasmonate ZIM domain-containing protein	-	-	-	gi|778721411|ref|XP_004134648.2|/1.08468e-49/PREDICTED: protein TIFY 5A [Cucumis sativus]
Csa3G710790	33.77	64.515	0.933892	Up	0.874175	K03686|1|5e-08|57.0|fve:101292433|molecular chaperone DnaJ	-	GO:0005515//protein binding	-	gi|778682940|ref|XP_004137653.2|/5.97139e-75/PREDICTED: chaperone protein dnaJ 8, chloroplastic-like [Cucumis sativus]
Csa4G280680	3.93	7.49	0.930436	Up	0.646973	-	-	-	-	gi|700198933|gb|KGN54091.1|/1.58692e-56/hypothetical protein Csa_4G280680 [Cucumis sativus]
Csa1G004870	3.705	7.005	0.918912	Up	0.628662	K16670|1|4e-54|212|bdi:100843507|homeobox protein Meis2;K15613|3|1e-48|194|mus:103981447|homeobox protein Meis1	-	GO:0003677//DNA binding	GO:0006351//transcription, DNA-templated	gi|449440664|ref|XP_004138104.1|/1.02174e-161/PREDICTED: homeobox protein knotted-1-like 2 isoform X2 [Cucumis sativus]
Csa2G408950	7.05	13.295	0.915189	Up	0.758731	K09510|1|4e-172|604|csv:101207327|DnaJ homolog subfamily B member 4	-	GO:0005515//protein binding	GO:0044267//cellular protein metabolic process;GO:0050896//response to stimulus	gi|449441664|ref|XP_004138602.1|/2.84088e-171/PREDICTED: dnaJ homolog subfamily B member 13-like [Cucumis sativus]
Csa6G046240	5.965	11.215	0.910836	Up	0.727784	K08869|1|4e-22|105|cre:CHLREDRAFT_165812|aarF domain-containing kinase;K01184|2|2e-09|63.2|obr:102702858|polygalacturonase [EC:3.2.1.15];K17613|3|2e-09|62.8|mpp:MICPUCDRAFT_55883|calcineurin-binding protein cabin-1;K05674|4|3e-07|55.8|atr:18447078|ATP-binding cassette, subfamily C (CFTR/MRP), member 10	-	-	-	gi|449446301|ref|XP_004140910.1|/4.45092e-128/PREDICTED: transcription factor DIVARICATA [Cucumis sativus]
Csa6G239680	61.33	115.3	0.910728	Up	0.882809	-	-	-	-	gi|700192065|gb|KGN47269.1|/7.50307e-136/hypothetical protein Csa_6G239680 [Cucumis sativus]
Csa1G651710	3.445	6.475	0.910376	Up	0.607489	K16223|1|1e-101|368|cmo:103487203|protein FLOWERING LOCUS T	-	-	-	gi|700211541|gb|KGN66637.1|/8.73193e-102/FT-like protein [Cucumis sativus]
Csa2G292840	5.1	9.535	0.902736	Up	0.694509	-	-	-	-	gi|700206935|gb|KGN62054.1|/0/hypothetical protein Csa_2G292840 [Cucumis sativus]
Csa5G623440	4.845	9.055	0.902218	Up	0.682504	-	-	-	-	gi|700197103|gb|KGN52280.1|/1.78939e-23/hypothetical protein Csa_5G623440 [Cucumis sativus]
Csa3G818250	19.03	35.495	0.89934	Up	0.850965	K14638|1|0.0|882|cic:CICLE_v10011292mg|solute carrier family 15 (peptide/histidine transporter), member 3/4	GO:0044464	-	GO:0015833//peptide transport	gi|525507013|ref|NP_001267552.1|/0/probable nitrite transporter At1g68570-like [Cucumis sativus]
Csa5G190560	38.295	70.935	0.889342	Up	0.872647	K13993|1|7e-81|299|csv:101214427|HSP20 family protein	-	-	GO:0050896//response to stimulus	gi|778701175|ref|XP_004149942.2|/3.7959e-80/PREDICTED: 17.8 kDa class I heat shock protein-like [Cucumis sativus]
Csa1G479110	13.39	24.78	0.88802	Up	0.825985	-	-	-	-	-
Csa6G491000	7.895	14.55	0.882008	Up	0.765861	K12126|1|2e-26|120|ppp:PHYPADRAFT_164436|phytochrome-interacting factor 3	-	-	-	gi|778718426|ref|XP_004142005.2|/0/PREDICTED: transcription factor SPATULA [Cucumis sativus]
Csa3G851720	9.41	17.315	0.879756	Up	0.789532	K10418|1|6e-53|205|csv:101210379|dynein light chain LC8-type	GO:0015630//microtubule cytoskeleton	-	GO:0009987//cellular process	gi|700204738|gb|KGN59871.1|/3.13406e-73/hypothetical protein Csa_3G851720 [Cucumis sativus]
Csa3G778400	3.57	6.565	0.878871	Up	0.602396	-	-	-	-	gi|778684421|ref|XP_011652026.1|/2.05547e-64/PREDICTED: uncharacterized protein LOC105434978 [Cucumis sativus]
Csa3G776880	3.74	6.855	0.874118	Up	0.612873	-	-	-	-	gi|700203995|gb|KGN59128.1|/5.37265e-20/hypothetical protein Csa_3G776880 [Cucumis sativus]
Csa5G623800	5.76	10.555	0.873786	Up	0.708164	K14492|1|8e-94|342|csv:101207245|two-component response regulator ARR-A family	-	GO:0004871//signal transducer activity	GO:0006351//transcription, DNA-templated;GO:0007165//signal transduction	gi|449449356|ref|XP_004142431.1|/5.07585e-93/PREDICTED: two-component response regulator ARR9-like [Cucumis sativus]
Csa6G110820	12.115	22.18	0.872465	Up	0.814125	K14494|1|3e-62|240|rcu:RCOM_0629510|DELLA protein	-	-	-	gi|449444500|ref|XP_004140012.1|/0/PREDICTED: scarecrow-like transcription factor PAT1 [Cucumis sativus]
Csa3G865400	3.845	7.035	0.871567	Up	0.61787	-	-	-	-	gi|778686710|ref|XP_004147842.2|/2.34994e-163/PREDICTED: protein SHI RELATED SEQUENCE 1-like [Cucumis sativus]
Csa3G076580	13.26	24.175	0.866435	Up	0.821328	K06927|1|2e-06|52.8|gsl:Gasu_59960|diphthine-ammonia ligase [EC:6.3.1.14]	-	-	-	gi|700200989|gb|KGN56122.1|/4.54812e-91/Plastid-lipid associated protein [Cucumis sativus]
Csa2G120940	9.11	16.57	0.863051	Up	0.780923	K10717|1|5e-99|362|smo:SELMODRAFT_441298|cytokinin trans-hydroxylase	-	-	-	gi|449442331|ref|XP_004138935.1|/0/PREDICTED: cytochrome P450 714C2-like [Cucumis sativus]
Csa6G501230	31.395	57.005	0.860554	Up	0.864086	-	-	-	-	gi|778719285|ref|XP_011657992.1|/7.48789e-43/PREDICTED: uncharacterized protein LOC105435930 [Cucumis sativus]
Csa4G646000	11.24	20.36	0.857096	Up	0.804982	-	-	-	-	gi|778696581|ref|XP_011654171.1|/1.84114e-129/PREDICTED: protein REVERSION-TO-ETHYLENE SENSITIVITY1 isoform X1 [Cucumis sativus]
Csa1G004180	12.975	23.495	0.856619	Up	0.817132	-	-	-	-	gi|449440646|ref|XP_004138095.1|/9.25044e-122/PREDICTED: uncharacterized protein LOC101204691 [Cucumis sativus]
Csa1G020890	7.045	12.745	0.85526	Up	0.739717	-	-	-	-	gi|700208702|gb|KGN63798.1|/5.35766e-170/hypothetical protein Csa_1G020890 [Cucumis sativus]
Csa6G183190	110.395	199.175	0.851362	Up	0.882737	K01953|1|0.0|1178|csv:101214250|asparagine synthase (glutamine-hydrolysing) [EC:6.3.5.4]	-	GO:0016884//carbon-nitrogen ligase activity, with glutamine as amido-N-donor	GO:0006528//asparagine metabolic process	gi|449450826|ref|XP_004143163.1|/0/PREDICTED: asparagine synthetase [glutamine-hydrolyzing] [Cucumis sativus]
Csa6G504620	6.56	11.835	0.851292	Up	0.724995	K03671|1|1e-65|247|csv:101203181|thioredoxin 1	GO:0044424	GO:0015036//disulfide oxidoreductase activity	GO:0018904;GO:0051234//establishment of localization;GO:0006091//generation of precursor metabolites and energy;GO:0019725//cellular homeostasis	gi|449464524|ref|XP_004149979.1|/1.19271e-64/PREDICTED: thioredoxin H-type [Cucumis sativus]
Csa3G414060	5.305	9.565	0.850412	Up	0.682116	K08901|1|6e-118|423|csv:101215878|photosystem II oxygen-evolving enhancer protein 3	GO:0009523//photosystem II;GO:0009534//chloroplast thylakoid	GO:0009055//electron carrier activity	GO:0022900//electron transport chain	gi|449468510|ref|XP_004151964.1|/3.89072e-117/PREDICTED: photosynthetic NDH subunit of lumenal location 3, chloroplastic [Cucumis sativus]
Csa2G080170	7.555	13.585	0.846511	Up	0.748036	K13422|1|1e-39|164|pxb:103964261|transcription factor MYC2	-	-	-	gi|700206198|gb|KGN61317.1|/4.72677e-173/hypothetical protein Csa_2G080170 [Cucumis sativus]
Csa1G277980	30.49	54.795	0.845708	Up	0.861879	-	-	-	-	-
Csa6G382950	4.255	7.635	0.843469	Up	0.629535	K00162|1|1e-10|67.8|obr:102719045|pyruvate dehydrogenase E1 component beta subunit [EC:1.2.4.1];K13126|2|5e-10|65.5|fve:101312606|polyadenylate-binding protein;K05941|3|1e-07|57.8|mdm:103435918|glutathione gamma-glutamylcysteinyltransferase [EC:2.3.2.15];K02437|4|9e-07|54.7|pxb:103941124|glycine cleavage system H protein	-	GO:0003676//nucleic acid binding	-	gi|449464170|ref|XP_004149802.1|/2.50172e-170/PREDICTED: NAC domain-containing protein 2-like [Cucumis sativus]
Csa3G135680	3.95	7.085	0.842915	Up	0.612801	K13229|1|3e-78|292|zma:541977|2,4-dihydroxy-1,4-benzoxazin-3-one-glucoside dioxygenase [EC:1.14.20.2];K06892|2|4e-54|212|jcu:105637198|feruloyl-CoA ortho-hydroxylase [EC:1.14.11.-]	-	-	-	gi|778678235|ref|XP_004134072.2|/0/PREDICTED: 1-aminocyclopropane-1-carboxylate oxidase homolog [Cucumis sativus]
Csa7G037540	281.645	505.125	0.842763	Up	0.886011	-	-	-	-	gi|700188217|gb|KGN43450.1|/1.65328e-66/hypothetical protein Csa_7G037540 [Cucumis sativus]
Csa7G044840	5.89	10.53	0.838166	Up	0.699432	K04733|1|2e-32|139|jcu:105650118|interleukin-1 receptor-associated kinase 4 [EC:2.7.11.1];K04730|2|3e-31|135|egr:104420339|interleukin-1 receptor-associated kinase 1 [EC:2.7.11.1]	-	-	-	gi|449453478|ref|XP_004144484.1|/3.66221e-145/PREDICTED: cysteine-rich repeat secretory protein 38-like [Cucumis sativus]
Csa3G849890	9.87	17.56	0.831171	Up	0.781893	K16222|1|6e-21|100|aly:ARALYDRAFT_919507|Dof zinc finger protein DOF5.5	-	-	-	gi|700204700|gb|KGN59833.1|/4.29385e-96/hypothetical protein Csa_3G849890 [Cucumis sativus]
Csa2G237150	9.805	17.435	0.830397	Up	0.780923	-	-	-	-	gi|449471271|ref|XP_004153261.1|/8.59623e-74/PREDICTED: uncharacterized protein LOC101222441 [Cucumis sativus]
Csa2G176180	5.52	9.815	0.83032	Up	0.682649	-	-	-	-	gi|700206485|gb|KGN61604.1|/4.76555e-13/hypothetical protein Csa_2G176180 [Cucumis sativus]
Csa7G031570	5.41	9.615	0.829658	Up	0.677678	K16285|1|1e-90|331|csv:101215605|RING/U-box domain-containing protein [EC:2.3.2.27]	-	GO:0046872//metal ion binding	-	gi|778723418|ref|XP_011658650.1|/6.21637e-90/PREDICTED: probable E3 ubiquitin-protein ligase XERICO [Cucumis sativus]
Csa3G824990	6.785	12.055	0.829211	Up	0.723006	K13126|1|3e-11|69.7|fve:101312606|polyadenylate-binding protein;K05941|2|7e-10|65.1|mdm:103435918|glutathione gamma-glutamylcysteinyltransferase [EC:2.3.2.15];K00162|3|4e-08|59.3|obr:102719045|pyruvate dehydrogenase E1 component beta subunit [EC:1.2.4.1]	-	-	-	gi|449437840|ref|XP_004136698.1|/1.7598e-133/PREDICTED: NAC domain-containing protein 100 isoform X1 [Cucumis sativus]
Csa5G608380	17.08	30.315	0.827724	Up	0.832242	K09287|1|0.0|653|csv:101203784|RAV-like factor	-	-	GO:0006351//transcription, DNA-templated	gi|449434658|ref|XP_004135113.1|/0/PREDICTED: AP2/ERF and B3 domain-containing transcription repressor RAV2-like [Cucumis sativus]
Csa1G073050	9.84	17.45	0.826497	Up	0.78068	K16297|1|0.0|968|csv:101206544|serine carboxypeptidase-like clade II [EC:3.4.16.-]	-	GO:0004180//carboxypeptidase activity	GO:0019538//protein metabolic process	gi|449457710|ref|XP_004146591.1|/0/PREDICTED: serine carboxypeptidase-like 31 [Cucumis sativus]
Csa4G288110	13.03	23.085	0.825119	Up	0.810681	K00454|1|9e-86|315|csv:101214639|lipoxygenase [EC:1.13.11.12]	-	-	-	gi|700198982|gb|KGN54140.1|/1.69524e-89/hypothetical protein Csa_4G288110 [Cucumis sativus]
Csa4G017150	36.805	65.18	0.824528	Up	0.86331	K13496|1|8e-66|251|sly:101261181|UDP-glucosyl transferase 73C [EC:2.4.1.-]	-	-	-	gi|449468742|ref|XP_004152080.1|/0/PREDICTED: UDP-glycosyltransferase 92A1-like [Cucumis sativus]
Csa1G569400	42.955	75.785	0.819086	Up	0.866827	-	-	-	-	gi|449435651|ref|XP_004135608.1|/1.3335e-39/PREDICTED: uncharacterized protein LOC101205077 isoform X1 [Cucumis sativus]
Csa2G352420	18.72	33.01	0.818323	Up	0.836486	K15172|1|1e-25|117|vcn:VOLCADRAFT_106802|transcription elongation factor SPT5	-	GO:0046914//transition metal ion binding	-	gi|700207293|gb|KGN62412.1|/1.28227e-164/hypothetical protein Csa_2G352420 [Cucumis sativus]
Csa3G134910	39.43	69.405	0.815746	Up	0.864814	K16904|1|2e-39|160|brp:103828559|dCTP diphosphatase [EC:3.6.1.12]	-	-	-	gi|659076097|ref|XP_008438499.1|/2.06402e-48/PREDICTED: dCTP pyrophosphatase 1-like [Cucumis melo]
Csa4G129550	7.315	12.865	0.814522	Up	0.731083	-	-	-	-	gi|700198631|gb|KGN53789.1|/2.03196e-48/hypothetical protein Csa_4G129550 [Cucumis sativus]
Csa6G511090	4.395	7.725	0.813672	Up	0.624006	-	-	-	-	gi|449434404|ref|XP_004134986.1|/6.20242e-92/PREDICTED: TPD1 protein homolog 1-like isoform X1 [Cucumis sativus]
Csa5G524810	82.925	145.535	0.811487	Up	0.875994	K02886|1|1e-21|101|jcu:7564822|large subunit ribosomal protein L2	GO:0030529//intracellular ribonucleoprotein complex;GO:0009536//plastid	GO:0003676//nucleic acid binding;GO:0003824//catalytic activity;GO:0005198//structural molecule activity	GO:0010467//gene expression	gi|700196211|gb|KGN51388.1|/1.72314e-63/Ribosomal protein L2 [Cucumis sativus]
Csa2G286540	5.39	9.425	0.806207	Up	0.667879	-	-	-	-	gi|449460614|ref|XP_004148040.1|/3.31883e-55/PREDICTED: uncharacterized protein LOC101206880 [Cucumis sativus]
Csa1G597090	5.465	9.51	0.799224	Up	0.666909	K10781|1|1e-12|72.0|pda:103697375|fatty acyl-ACP thioesterase B [EC:3.1.2.14 3.1.2.21]	-	-	-	gi|778663161|ref|XP_011660027.1|/2.16476e-82/PREDICTED: uncharacterized protein LOC101210029 [Cucumis sativus]
Csa7G351890	10.395	18.04	0.79531	Up	0.778328	K18980|1|2e-30|133|egr:104444318|2-methylene-furan-3-one reductase [EC:1.3.1.105]	-	-	-	gi|449464108|ref|XP_004149771.1|/1.57073e-151/PREDICTED: putative quinone-oxidoreductase homolog, chloroplastic [Cucumis sativus]
Csa4G664490	4.78	8.28	0.79262	Up	0.634022	K07088|1|1e-103|377|tcc:TCM_000039|uncharacterized protein	-	-	-	gi|778697274|ref|XP_011654288.1|/0/PREDICTED: uncharacterized transporter YBR287W [Cucumis sativus]
Csa2G416080	11.97	20.72	0.791601	Up	0.793922	K14638|1|0.0|1103|csv:101210968|solute carrier family 15 (peptide/histidine transporter), member 3/4	GO:0044464	-	GO:0015833//peptide transport	gi|778673402|ref|XP_011649985.1|/0/PREDICTED: protein NRT1/ PTR FAMILY 6.4 [Cucumis sativus]
Csa1G569140	8.03	13.89	0.790575	Up	0.737995	-	-	-	-	gi|700210940|gb|KGN66036.1|/3.61796e-82/hypothetical protein Csa_1G569140 [Cucumis sativus]
Csa6G507370	36.02	62.29	0.790202	Up	0.857974	K15692|1|5e-09|60.5|pmum:103340300|E3 ubiquitin-protein ligase RNF13 [EC:2.3.2.27]	-	-	-	gi|449434108|ref|XP_004134838.1|/5.85897e-64/PREDICTED: thiosulfate sulfurtransferase 16, chloroplastic [Cucumis sativus]
Csa5G623660	4.62	7.985	0.7894	Up	0.624588	K17099|1|6e-179|627|cmo:103489494|annexin A13;K17095|2|3e-123|442|fve:101314127|annexin A7/11	-	GO:0005543//phospholipid binding;GO:0046872//metal ion binding	-	gi|778706736|ref|XP_011655905.1|/0/PREDICTED: LOW QUALITY PROTEIN: annexin D3 [Cucumis sativus]
Csa6G423990	17.83	30.805	0.788858	Up	0.826979	K07025|1|6e-100|363|csv:101214793|putative hydrolase of the HAD superfamily	-	GO:0003824//catalytic activity;GO:0003824//catalytic activity	-	gi|449444767|ref|XP_004140145.1|/1.66978e-145/PREDICTED: uncharacterized protein LOC101214793 [Cucumis sativus]
Csa3G159450	11.69	20.185	0.788009	Up	0.791133	K15382|1|4e-127|454|csv:101206107|solute carrier family 50 (sugar transporter)	GO:0031224//intrinsic component of membrane	-	GO:0071702//organic substance transport	gi|449432868|ref|XP_004134220.1|/2.69574e-126/PREDICTED: bidirectional sugar transporter SWEET17 [Cucumis sativus]
Csa6G160180	99.66	172.065	0.787867	Up	0.875073	K05933|1|6e-167|587|csv:101221653|aminocyclopropanecarboxylate oxidase [EC:1.14.17.4]	-	GO:0016641//oxidoreductase activity, acting on the CH-NH2 group of donors, oxygen as acceptor	GO:0051707//response to other organism;GO:0009692//ethylene metabolic process	gi|700191792|gb|KGN46996.1|/1.78089e-169/ACC oxidase [Cucumis sativus]
Csa3G175740	15.92	27.405	0.783599	Up	0.817205	K01051|1|4e-14|78.6|pper:PRUPE_ppa003285mg|pectinesterase [EC:3.1.1.11]	-	-	-	gi|778688522|ref|XP_011652768.1|/9.61002e-102/PREDICTED: 21 kDa protein-like [Cucumis sativus]
Csa7G195260	8.275	14.24	0.783118	Up	0.740323	K01623|1|0.0|726|csv:101219476|fructose-bisphosphate aldolase, class I [EC:4.1.2.13]	-	GO:0016832//aldehyde-lyase activity	GO:0006007//glucose catabolic process	gi|449444016|ref|XP_004139771.1|/0/PREDICTED: fructose-bisphosphate aldolase, cytoplasmic isozyme 1 [Cucumis sativus]
Csa7G448700	4.62	7.945	0.782154	Up	0.621847	-	-	-	-	gi|778730509|ref|XP_011659802.1|/4.4442e-51/PREDICTED: uncharacterized protein LOC101208956 [Cucumis sativus]
Csa6G095280	121.145	208.045	0.780161	Up	0.875873	-	-	-	-	gi|778711881|ref|XP_011656809.1|/1.95275e-59/PREDICTED: MADS-box transcription factor 8-like [Cucumis sativus]
Csa6G324830	9.72	16.675	0.778659	Up	0.764673	-	-	-	-	gi|700192235|gb|KGN47439.1|/2.13456e-37/hypothetical protein Csa_6G324830 [Cucumis sativus]
Csa6G315640	7.725	13.25	0.778386	Up	0.728003	K10147|1|8e-30|131|cvr:CHLNCDRAFT_55285|protein phosphatase 1D [EC:3.1.3.16];K17506|3|5e-27|122|vcn:VOLCADRAFT_63584|protein phosphatase 1L [EC:3.1.3.16]	-	GO:0016787//hydrolase activity	-	gi|449464760|ref|XP_004150097.1|/0/PREDICTED: probable protein phosphatase 2C 73 [Cucumis sativus]
Csa6G343690	77.645	132.905	0.77543	Up	0.871774	K15382|1|1e-104|378|csv:101217779|solute carrier family 50 (sugar transporter)	GO:0031224//intrinsic component of membrane;GO:0031224//intrinsic component of membrane	-	GO:0071702//organic substance transport;GO:0071702//organic substance transport	gi|449466016|ref|XP_004150723.1|/9.73757e-143/PREDICTED: bidirectional sugar transporter SWEET1 [Cucumis sativus]
Csa3G778180	8.965	15.34	0.774923	Up	0.750073	-	-	-	-	gi|700204028|gb|KGN59161.1|/1.89745e-54/hypothetical protein Csa_3G778180 [Cucumis sativus]
Csa3G635870	5.715	9.76	0.772128	Up	0.664508	K13691|1|0.0|966|csv:101216808|pathogen-inducible salicylic acid glucosyltransferase [EC:2.4.1.-]	-	GO:0016757//transferase activity, transferring glycosyl groups	-	gi|449453306|ref|XP_004144399.1|/0/PREDICTED: UDP-glycosyltransferase 74F2 [Cucumis sativus]
Csa3G893360	6.16	10.515	0.771447	Up	0.680394	-	-	-	-	gi|778687638|ref|XP_004136245.2|/1.81521e-125/PREDICTED: phosphoglycerate mutase-like protein 1 [Cucumis sativus]
Csa1G687630	15.84	26.985	0.768585	Up	0.813591	K13030|1|4e-101|369|sbi:SORBI_01g001220|cyanohydrin beta-glucosyltransferase [EC:2.4.1.85];K13691|4|1e-65|251|pper:PRUPE_ppa005475mg|pathogen-inducible salicylic acid glucosyltransferase [EC:2.4.1.-]	-	GO:0016758//transferase activity, transferring hexosyl groups	-	gi|449449567|ref|XP_004142536.1|/0/PREDICTED: 7-deoxyloganetin glucosyltransferase-like [Cucumis sativus]
Csa4G154310	527.36	897.34	0.766867	Up	0.880166	K02982|1|2e-36|150|csv:3429314|small subunit ribosomal protein S3	GO:0030529//intracellular ribonucleoprotein complex;GO:0009536//plastid	GO:0003723//RNA binding;GO:0005198//structural molecule activity	GO:0010467//gene expression	gi|700198673|gb|KGN53831.1|/5.22799e-36/30S ribosomal protein S3, chloroplastic [Cucumis sativus]
Csa4G639800	9.305	15.83	0.766583	Up	0.753614	K09843|1|0.0|932|csv:101213916|(+)-abscisic acid 8'-hydroxylase [EC:1.14.13.93]	-	GO:0016491//oxidoreductase activity;GO:0005506//iron ion binding	GO:0008152//metabolic process	gi|449446995|ref|XP_004141255.1|/0/PREDICTED: abscisic acid 8'-hydroxylase 4-like [Cucumis sativus]
Csa5G638340	20.785	35.355	0.766372	Up	0.832387	K07735|1|1e-160|565|csv:101213437|putative transcriptional regulator	-	-	-	gi|449447651|ref|XP_004141581.1|/7.87358e-160/PREDICTED: uncharacterized protein LOC101213437 [Cucumis sativus]
Csa4G420210	5.46	9.285	0.766001	Up	0.653352	K01623|1|1e-48|194|pda:103722777|fructose-bisphosphate aldolase, class I [EC:4.1.2.13];K02940|2|8e-45|181|sita:101773010|large subunit ribosomal protein L9e	-	-	-	gi|700199522|gb|KGN54680.1|/6.1372e-177/hypothetical protein Csa_4G420210 [Cucumis sativus]
Csa6G152340	22.5	38.145	0.761569	Up	0.835565	-	-	-	-	gi|700191744|gb|KGN46948.1|/1.01341e-39/hypothetical protein Csa_6G152340 [Cucumis sativus]
Csa3G902220	5.02	8.51	0.761472	Up	0.630942	-	-	-	-	gi|659132034|ref|XP_008465981.1|/5.40011e-07/PREDICTED: ring-infected erythrocyte surface antigen-like [Cucumis melo]
Csa2G423560	124.595	210.27	0.754997	Up	0.87192	K12135|1|8e-08|55.8|aly:ARALYDRAFT_488429|zinc finger protein CONSTANS	-	-	-	gi|700208157|gb|KGN63276.1|/2.48062e-62/hypothetical protein Csa_2G423560 [Cucumis sativus]
Csa7G049160	7.03	11.855	0.753899	Up	0.69936	-	-	-	-	gi|700188401|gb|KGN43634.1|/6.21926e-110/hypothetical protein Csa_7G049160 [Cucumis sativus]
Csa2G360740	8.945	15.065	0.752047	Up	0.741705	K14317|1|3e-12|72.4|mus:103984394|nuclear pore complex protein Nup214;K12741|2|8e-12|71.2|rcu:RCOM_0277920|heterogeneous nuclear ribonucleoprotein A1/A3;K14491|3|3e-09|62.8|cmo:103484043|two-component response regulator ARR-B family	-	-	-	gi|778671212|ref|XP_004152789.2|/7.67168e-127/PREDICTED: probable transcription factor KAN4 [Cucumis sativus]
Csa5G561250	7.305	12.285	0.749942	Up	0.705229	-	-	-	-	gi|778703910|ref|XP_011655448.1|/1.52028e-27/PREDICTED: uncharacterized protein LOC105435535 [Cucumis sativus]
Csa4G004870	7.885	13.255	0.749354	Up	0.719102	-	-	-	-	gi|778697409|ref|XP_011654316.1|/1.09088e-49/PREDICTED: uncharacterized protein At1g15400-like [Cucumis sativus]
Csa6G004600	37.945	63.76	0.748742	Up	0.853003	K13034|1|3e-171|601|csv:101220896|L-3-cyanoalanine synthase/ cysteine synthase [EC:2.5.1.47 4.4.1.9]	-	GO:0016835//carbon-oxygen lyase activity;GO:0048037//cofactor binding;GO:0016835//carbon-oxygen lyase activity;GO:0048037//cofactor binding;GO:0016835//carbon-oxygen lyase activity;GO:0048037//cofactor binding	GO:0006563//L-serine metabolic process;GO:0000097//sulfur amino acid biosynthetic process;GO:0006563//L-serine metabolic process;GO:0000097//sulfur amino acid biosynthetic process;GO:0006563//L-serine metabolic process;GO:0000097//sulfur amino acid biosynthetic process	gi|449441450|ref|XP_004138495.1|/0/PREDICTED: bifunctional L-3-cyanoalanine synthase/cysteine synthase 1, mitochondrial [Cucumis sativus]
CsaUNG033710	10.955	18.375	0.746155	Up	0.76996	-	GO:0000229;GO:0009536//plastid	-	GO:0006355//regulation of transcription, DNA-templated	gi|778694414|ref|XP_011653803.1|/4.57455e-32/PREDICTED: uncharacterized protein LOC101213327 [Cucumis sativus]
Csa2G031190	46.845	78.505	0.744889	Up	0.857101	-	-	-	-	gi|449454067|ref|XP_004144777.1|/2.90697e-51/PREDICTED: uncharacterized protein LOC101210613 isoform X1 [Cucumis sativus]
Csa7G018830	23.055	38.545	0.741464	Up	0.832533	-	-	-	-	gi|700188068|gb|KGN43301.1|/6.56405e-47/hypothetical protein Csa_7G018830 [Cucumis sativus]
Csa5G594470	4.8	8.02	0.740568	Up	0.610545	K00517|1|4e-12|70.1|aly:ARALYDRAFT_904813|	-	-	-	gi|700196558|gb|KGN51735.1|/4.13935e-49/hypothetical protein Csa_5G594470 [Cucumis sativus]
Csa3G154410	17.67	29.485	0.738679	Up	0.814489	-	-	-	-	gi|778678925|ref|XP_004134491.2|/1.94951e-76/PREDICTED: phylloplanin-like [Cucumis sativus]
Csa2G238860	6.29	10.49	0.737883	Up	0.669723	-	-	-	-	gi|449470832|ref|XP_004153120.1|/1.43864e-49/PREDICTED: uncharacterized protein LOC101218183 [Cucumis sativus]
Csa4G126990	38.495	64.05	0.734527	Up	0.849874	K09264|1|5e-101|366|csv:101208204|MADS-box transcription factor, plant	GO:0043231//intracellular membrane-bounded organelle	GO:0003677//DNA binding;GO:0001071//nucleic acid binding transcription factor activity	GO:0006351//transcription, DNA-templated	gi|525507258|ref|NP_001267667.1|/2.99508e-100/developmental protein SEPALLATA 2-like [Cucumis sativus]
Csa5G505220	5.115	8.51	0.734425	Up	0.620877	-	-	-	-	gi|449466552|ref|XP_004150990.1|/1.59106e-40/PREDICTED: uncharacterized protein LOC101208991 [Cucumis sativus]
Csa6G383550	5.28	8.78	0.733683	Up	0.628468	-	-	-	-	gi|700192514|gb|KGN47718.1|/6.28286e-66/hypothetical protein Csa_6G383550 [Cucumis sativus]
Csa2G354700	6.8	11.29	0.731439	Up	0.682577	-	-	-	-	gi|700207325|gb|KGN62444.1|/1.74589e-23/hypothetical protein Csa_2G354700 [Cucumis sativus]
Csa7G041960	18.255	30.29	0.73055	Up	0.814489	K10528|1|0.0|925|csv:101223126|hydroperoxide lyase [EC:4.1.2.-]	-	GO:0005506//iron ion binding	-	gi|700188269|gb|KGN43502.1|/0/13-hydroperoxide lyase [Cucumis sativus]
Csa3G164470	17.69	29.23	0.724516	Up	0.809541	K09699|1|0.0|979|csv:101206829|2-oxoisovalerate dehydrogenase E2 component (dihydrolipoyl transacylase) [EC:2.3.1.168]	-	GO:0016747//transferase activity, transferring acyl groups other than amino-acyl groups;GO:0005488//binding	GO:0035337	gi|449432874|ref|XP_004134223.1|/0/PREDICTED: lipoamide acyltransferase component of branched-chain alpha-keto acid dehydrogenase complex, mitochondrial [Cucumis sativus]
Csa6G039540	6.115	10.08	0.721071	Up	0.654516	K12135|1|2e-09|63.9|ath:AT5G15840|zinc finger protein CONSTANS;K12130|3|3e-09|63.2|mtr:MTR_3g092780|pseudo-response regulator 5	GO:0044464	GO:0046914//transition metal ion binding	-	gi|449446203|ref|XP_004140861.1|/3.59191e-179/PREDICTED: zinc finger protein CONSTANS-LIKE 6 [Cucumis sativus]
Csa5G197120	88.535	145.87	0.720363	Up	0.86365	K13993|1|1e-78|292|csv:101211457|HSP20 family protein	-	-	GO:0050896//response to stimulus	gi|778701197|ref|XP_004150235.2|/6.9432e-78/PREDICTED: 18.1 kDa class I heat shock protein-like [Cucumis sativus]
Csa3G843750	7.715	12.705	0.719658	Up	0.701979	K00860|1|1e-119|429|csv:101204776|adenylylsulfate kinase [EC:2.7.1.25]	-	GO:0016301//kinase activity;GO:0032559//adenyl ribonucleotide binding	GO:0006790//sulfur compound metabolic process;GO:0006796//phosphate-containing compound metabolic process	gi|449446756|ref|XP_004141137.1|/6.55715e-119/PREDICTED: adenylyl-sulfate kinase 3-like [Cucumis sativus]
Csa6G017090	7.375	12.095	0.713696	Up	0.689998	-	-	-	-	gi|700190689|gb|KGN45893.1|/1.80121e-28/hypothetical protein Csa_6G017090 [Cucumis sativus]
Csa5G224130	12.18	19.965	0.712959	Up	0.770203	K10717|1|5e-93|342|aly:ARALYDRAFT_494132|cytokinin trans-hydroxylase	-	GO:0016491//oxidoreductase activity;GO:0005506//iron ion binding	-	gi|700195580|gb|KGN50757.1|/0/hypothetical protein Csa_5G224130 [Cucumis sativus]
Csa3G859730	5.53	9.035	0.708245	Up	0.626067	K08241|1|0.0|702|csv:101220850|jasmonate O-methyltransferase [EC:2.1.1.141]	-	GO:0016740//transferase activity	-	gi|449460239|ref|XP_004147853.1|/0/PREDICTED: jasmonate O-methyltransferase [Cucumis sativus]
Csa4G334140	11.72	19.135	0.707241	Up	0.764309	-	-	-	-	gi|700199294|gb|KGN54452.1|/3.13537e-33/hypothetical protein Csa_4G334140 [Cucumis sativus]
Csa6G302120	8.19	13.355	0.705445	Up	0.70649	-	-	-	-	gi|449461017|ref|XP_004148240.1|/7.72698e-80/PREDICTED: uncharacterized protein LOC101218723 [Cucumis sativus]
Csa6G358680	5.545	9.01	0.70034	Up	0.621629	K06966|1|8e-80|268|csv:101207180|uncharacterized protein	-	-	-	gi|700192351|gb|KGN47555.1|/4.13502e-111/hypothetical protein Csa_6G358680 [Cucumis sativus]
Csa4G617410	13.97	22.68	0.699089	Up	0.781553	K13493|1|3e-48|193|aly:ARALYDRAFT_325212|cytokinin-N-glucosyltransferase [EC:2.4.1.-]	-	-	-	gi|449463617|ref|XP_004149528.1|/0/PREDICTED: UDP-glycosyltransferase 82A1 [Cucumis sativus]
Csa7G046660	7.59	12.315	0.698245	Up	0.68847	-	-	-	-	gi|700188345|gb|KGN43578.1|/1.69804e-42/hypothetical protein Csa_7G046660 [Cucumis sativus]
Csa4G622750	15.265	24.725	0.695743	Up	0.789654	K00809|1|6e-18|89.4|pmum:103325206|deoxyhypusine synthase [EC:2.5.1.46];K19619|2|1e-14|78.2|cic:CICLE_v10014440mg|tyrosyl-DNA phosphodiesterase 2 [EC:3.1.4.-];K15429|5|3e-11|67.4|pvu:PHAVU_003G176600g|tRNA (guanine37-N1)-methyltransferase [EC:2.1.1.228]	-	-	-	gi|449456541|ref|XP_004146007.1|/3.01213e-55/PREDICTED: glucan endo-1,3-beta-D-glucosidase [Cucumis sativus]
Csa1G246610	19.935	32.16	0.689964	Up	0.809274	K01870|1|4e-09|62.0|smo:SELMODRAFT_437676|isoleucyl-tRNA synthetase [EC:6.1.1.5]	-	-	-	gi|778660042|ref|XP_011655507.1|/8.25063e-83/PREDICTED: transcription repressor OFP8 [Cucumis sativus]
Csa1G046270	7.985	12.865	0.688087	Up	0.693636	K17422|1|0.0|828|mtr:MTR_5g045910|large subunit ribosomal protein L41;K00924|2|1e-141|504|vvi:100260741|	-	GO:0016301//kinase activity	-	gi|449469562|ref|XP_004152488.1|/0/PREDICTED: probable LRR receptor-like serine/threonine-protein kinase At4g26540 [Cucumis sativus]
Csa5G594440	11.705	18.845	0.687057	Up	0.756451	K00517|1|8e-17|86.3|ath:AT5G25120|	-	-	-	gi|700196555|gb|KGN51732.1|/7.53633e-78/hypothetical protein Csa_5G594440 [Cucumis sativus]
Csa6G109650	81.545	130.99	0.683788	Up	0.855404	K02883|1|9e-23|105|zma:103646289|large subunit ribosomal protein L18e;K11855|2|2e-18|90.9|bvg:104906049|ubiquitin carboxyl-terminal hydrolase 36/42 [EC:3.4.19.12];K05747|3|1e-09|62.0|gmx:102666577|Wiskott-Aldrich syndrome protein	-	-	-	gi|449445453|ref|XP_004140487.1|/2.85743e-58/PREDICTED: putative lipid-binding protein At4g00165 [Cucumis sativus]
CsaUNG031640	13.105	21.035	0.682674	Up	0.768093	K09287|1|0.0|642|csv:101206328|RAV-like factor	-	-	-	gi|449466693|ref|XP_004151060.1|/0/PREDICTED: AP2/ERF and B3 domain-containing transcription factor RAV1-like [Cucumis sativus]
Csa5G367180	32.035	51.405	0.68226	Up	0.832848	K02112|1|2e-31|134|atr:2546496|F-type H+-transporting ATPase subunit beta [EC:3.6.3.14]	GO:0009534//chloroplast thylakoid;GO:0033178//proton-transporting two-sector ATPase complex, catalytic domain	GO:0015078//hydrogen ion transmembrane transporter activity;GO:0015662//ATPase activity, coupled to transmembrane movement of ions, phosphorylative mechanism;GO:0019829//cation-transporting ATPase activity;GO:0032559//adenyl ribonucleotide binding	GO:0015986//ATP synthesis coupled proton transport;GO:0015988//energy coupled proton transmembrane transport, against electrochemical gradient	gi|700195777|gb|KGN50954.1|/1.75505e-47/F1 ATPase beta subunit [Cucumis sativus]
Csa5G585980	11.99	19.235	0.681902	Up	0.757227	K09510|1|1e-06|52.0|tcc:TCM_013789|DnaJ homolog subfamily B member 4;K09519|2|3e-06|50.8|sita:101777324|DnaJ homolog subfamily B member 13	-	-	-	gi|449435144|ref|XP_004135355.1|/8.21084e-66/PREDICTED: uncharacterized protein LOC101221514 [Cucumis sativus]
Csa5G197110	17.105	27.39	0.679231	Up	0.79431	K13993|1|1e-91|335|csv:101211939|HSP20 family protein	-	-	-	gi|778701201|ref|XP_004150237.2|/8.09172e-91/PREDICTED: 18.1 kDa class I heat shock protein-like [Cucumis sativus]
Csa3G901020	5.425	8.665	0.675577	Up	0.604652	K11446|1|4e-166|585|egr:104430885|histone demethylase JARID1 [EC:1.14.11.-]	-	-	-	gi|700205224|gb|KGN60357.1|/0/hypothetical protein Csa_3G901020 [Cucumis sativus]
Csa7G073580	25.63	40.92	0.674973	Up	0.820722	-	-	-	-	gi|700188689|gb|KGN43922.1|/2.85862e-26/Homoserine kinase [Cucumis sativus]
Csa3G820480	41.415	66.12	0.674933	Up	0.839566	-	-	-	-	gi|778685199|ref|XP_011652185.1|/1.71394e-55/PREDICTED: uncharacterized protein LOC105434994 [Cucumis sativus]
Csa3G129730	16.745	26.675	0.671758	Up	0.789654	-	-	-	-	gi|700201583|gb|KGN56716.1|/1.23295e-29/hypothetical protein Csa_3G129730 [Cucumis sativus]
Csa3G018820	10.685	16.99	0.669099	Up	0.735448	K13648|1|6e-54|211|mtr:MTR_8g092000|alpha-1,4-galacturonosyltransferase [EC:2.4.1.43]	-	GO:0016787//hydrolase activity	-	gi|778675298|ref|XP_011650384.1|/0/PREDICTED: nudix hydrolase 8 isoform X1 [Cucumis sativus]
Csa6G485140	9.145	14.54	0.668972	Up	0.709182	-	-	-	-	gi|700193184|gb|KGN48388.1|/3.36857e-57/hypothetical protein Csa_6G485140 [Cucumis sativus]
Csa7G354530	5.785	9.19	0.667748	Up	0.61462	-	-	-	-	gi|778727068|ref|XP_011659203.1|/2.35259e-139/PREDICTED: uncharacterized protein LOC105436152 [Cucumis sativus]
Csa7G391240	23.78	37.74	0.666346	Up	0.815071	K14493|1|0.0|682|csv:101219912|gibberellin receptor GID1 [EC:3.-.-.-]	-	GO:0004871//signal transducer activity;GO:0003824//catalytic activity	-	gi|589269155|ref|NP_001277149.1|/0/gibberellin receptor GID1B-like [Cucumis sativus]
Csa6G330970	13.725	21.77	0.665535	Up	0.768263	K05607|1|2e-22|106|pop:POPTR_0001s15320g|methylglutaconyl-CoA hydratase [EC:4.2.1.18];K12663|3|3e-21|102|gmx:100804855|delta(3,5)-Delta(2,4)-dienoyl-CoA isomerase [EC:5.3.3.-]	-	GO:0003824//catalytic activity	-	gi|449462144|ref|XP_004148801.1|/8.38797e-132/PREDICTED: probable enoyl-CoA hydratase, mitochondrial [Cucumis sativus]
Csa7G327730	39.18	62.11	0.664708	Up	0.835904	K14496|1|4e-103|373|csv:101210262|abscisic acid receptor PYR/PYL family	-	-	-	gi|449443794|ref|XP_004139662.1|/2.32963e-102/PREDICTED: abscisic acid receptor PYL8 [Cucumis sativus]
Csa2G373480	12.24	19.39	0.663709	Up	0.75245	-	-	-	-	gi|778672016|ref|XP_011649730.1|/8.21773e-89/PREDICTED: lachrymatory-factor synthase-like [Cucumis sativus]
Csa3G669610	16.66	26.385	0.66333	Up	0.786452	-	-	-	-	gi|449466243|ref|XP_004150836.1|/1.19094e-72/PREDICTED: uncharacterized protein LOC101207691 [Cucumis sativus]
Csa3G656510	13.53	21.425	0.663133	Up	0.764358	-	-	-	-	gi|700203390|gb|KGN58523.1|/8.98083e-137/hypothetical protein Csa_3G656510 [Cucumis sativus]
Csa5G647500	9.465	14.965	0.660918	Up	0.711802	K17609|1|0.0|671|csv:101221696|nucleoredoxin [EC:1.8.1.8]	-	GO:0016491//oxidoreductase activity	GO:0019725//cellular homeostasis	gi|700197451|gb|KGN52628.1|/0/hypothetical protein Csa_5G647500 [Cucumis sativus]
Csa2G245410	35.725	56.4	0.658761	Up	0.832533	K08150|1|6e-65|249|atr:18433512|MFS transporter, SP family, solute carrier family 2 (myo-inositol transporter), member 13	GO:0031224//intrinsic component of membrane	GO:0016628//oxidoreductase activity, acting on the CH-CH group of donors, NAD or NADP as acceptor;GO:0022857//transmembrane transporter activity	GO:0008152//metabolic process;GO:0071702//organic substance transport	gi|449462256|ref|XP_004148857.1|/0/PREDICTED: polyol transporter 5-like [Cucumis sativus]
Csa4G646210	14.24	22.475	0.658372	Up	0.76979	K10901|1|1e-07|55.1|egr:104435240|bloom syndrome protein [EC:3.6.4.12]	-	-	-	gi|778697844|ref|XP_011654415.1|/6.33672e-50/PREDICTED: uncharacterized protein LOC101210762 [Cucumis sativus]
Csa6G116670	5.985	9.435	0.656671	Up	0.616705	-	-	-	-	gi|700191430|gb|KGN46634.1|/6.61175e-23/hypothetical protein Csa_6G116670 [Cucumis sativus]
Csa1G660200	6.655	10.49	0.656504	Up	0.640958	K15429|1|3e-41|169|cic:CICLE_v10007363mg|tRNA (guanine37-N1)-methyltransferase [EC:2.1.1.228];K13098|3|8e-37|154|crb:CARUB_v10028073mg|RNA-binding protein FUS;K19619|5|2e-35|150|crb:CARUB_v10012467mg|tyrosyl-DNA phosphodiesterase 2 [EC:3.1.4.-]	-	GO:0016798//hydrolase activity, acting on glycosyl bonds	GO:0008152//metabolic process	gi|700211604|gb|KGN66700.1|/8.65363e-173/hypothetical protein Csa_1G660200 [Cucumis sativus]
Csa2G000730	37.705	59.375	0.6551	Up	0.834109	K02866|1|2e-27|123|osa:4332737|large subunit ribosomal protein L10e;K11340|2|2e-11|69.7|gmx:100809724|actin-like protein 6A	-	-	-	gi|449446542|ref|XP_004141030.1|/1.36597e-147/PREDICTED: acid phosphatase 1-like [Cucumis sativus]
Csa3G845480	6.83	10.74	0.653037	Up	0.64382	K08150|1|4e-40|166|atr:18433512|MFS transporter, SP family, solute carrier family 2 (myo-inositol transporter), member 13	-	-	-	gi|449446905|ref|XP_004141211.1|/0/PREDICTED: sugar transport protein 13 [Cucumis sativus]
Csa7G058580	7.22	11.345	0.651986	Up	0.654516	K07119|1|0.0|696|csv:101222067|uncharacterized protein	-	GO:0003824//catalytic activity;GO:0046914//transition metal ion binding	GO:0008152//metabolic process	gi|778724267|ref|XP_011658770.1|/0/PREDICTED: 2-alkenal reductase (NADP(+)-dependent) [Cucumis sativus]
Csa2G000850	10.22	16.045	0.650729	Up	0.719951	K00844|1|4e-10|63.5|cmo:103498127|hexokinase [EC:2.7.1.1]	-	-	-	gi|700205459|gb|KGN60578.1|/8.96472e-28/hypothetical protein Csa_2G000850 [Cucumis sativus]
Csa6G517220	19.05	29.905	0.650596	Up	0.794116	K01953|1|3e-07|55.8|pda:103709410|asparagine synthase (glutamine-hydrolysing) [EC:6.3.5.4]	-	-	-	gi|449433863|ref|XP_004134716.1|/4.65837e-148/PREDICTED: stem-specific protein TSJT1 [Cucumis sativus]
Csa3G455640	7.12	11.17	0.64968	Up	0.650732	K01942|1|1e-18|92.0|csv:101206408|biotin--protein ligase [EC:6.3.4.9 6.3.4.10 6.3.4.11 6.3.4.15]	-	-	-	gi|700202908|gb|KGN58041.1|/1.64649e-37/hypothetical protein Csa_3G455640 [Cucumis sativus]
Csa3G836520	203.695	318.925	0.646807	Up	0.857877	K01673|1|1e-170|599|csv:101213998|carbonic anhydrase [EC:4.2.1.1]	-	GO:0016836//hydro-lyase activity;GO:0046914//transition metal ion binding;GO:0016836//hydro-lyase activity;GO:0046914//transition metal ion binding	-	gi|778685810|ref|XP_011652279.1|/8.693e-170/PREDICTED: carbonic anhydrase 2 isoform X1 [Cucumis sativus]
Csa1G540870	425.445	665.53	0.645531	Up	0.860739	K02878|1|8e-42|168|csv:3429291|large subunit ribosomal protein L16	GO:0030529//intracellular ribonucleoprotein complex;GO:0009536//plastid	GO:0003723//RNA binding;GO:0005198//structural molecule activity	GO:0010467//gene expression	gi|700210847|gb|KGN65943.1|/2.04113e-64/50S ribosomal protein L16, chloroplastic [Cucumis sativus]
Csa4G608080	13.345	20.84	0.643056	Up	0.75553	-	-	-	-	gi|778695333|ref|XP_004144634.2|/6.10314e-91/PREDICTED: uncharacterized protein LOC101216249 [Cucumis sativus]
Csa7G031690	9.585	14.965	0.642742	Up	0.704986	K07199|1|3e-155|547|csv:101213924|5'-AMP-activated protein kinase, regulatory beta subunit	-	-	-	gi|778723491|ref|XP_011658663.1|/3.12674e-158/PREDICTED: SNF1-related protein kinase regulatory subunit beta-2-like isoform X5 [Cucumis sativus]
Csa3G596250	8.215	12.825	0.642626	Up	0.676247	-	-	-	-	gi|700203092|gb|KGN58225.1|/3.58939e-37/hypothetical protein Csa_3G596250 [Cucumis sativus]
Csa3G640570	11.115	17.335	0.64118	Up	0.729385	-	GO:0009536//plastid	-	-	gi|449453338|ref|XP_004144415.1|/2.12934e-136/PREDICTED: probable plastid-lipid-associated protein 10, chloroplastic isoform X1 [Cucumis sativus]
Csa3G027720	20.155	31.365	0.638018	Up	0.79528	K14638|1|0.0|1064|csv:101213948|solute carrier family 15 (peptide/histidine transporter), member 3/4	GO:0031224//intrinsic component of membrane	-	GO:0015833//peptide transport	gi|568384742|ref|NP_001275529.1|/0/nitrate transporter 1.1-like [Cucumis sativus]
Csa2G006290	8.09	12.515	0.629447	Up	0.667055	-	-	-	-	gi|449443077|ref|XP_004139307.1|/5.36844e-93/PREDICTED: uncharacterized protein LOC101220352 [Cucumis sativus]
Csa6G519580	27.29	42.16	0.627502	Up	0.812985	-	-	-	-	gi|700194102|gb|KGN49306.1|/1.71146e-74/hypothetical protein Csa_6G519580 [Cucumis sativus]
Csa3G878200	43.91	67.78	0.62631	Up	0.832169	K14515|1|0.0|1268|csv:101207154|EIN3-binding F-box protein	-	-	-	gi|661250892|ref|NP_001281254.1|/0/EIN3-binding F-box protein 1-like [Cucumis sativus]
Csa1G021950	22.895	35.295	0.624431	Up	0.799403	-	-	-	-	gi|700208709|gb|KGN63805.1|/5.50035e-25/hypothetical protein Csa_1G021950 [Cucumis sativus]
Csa4G340540	325.8	501.615	0.622594	Up	0.854821	K02183|1|1e-80|298|cmo:103502454|calmodulin	-	GO:0046872//metal ion binding;GO:0046872//metal ion binding	-	gi|659129294|ref|XP_008464615.1|/7.75456e-80/PREDICTED: calmodulin [Cucumis melo]
Csa1G002060	10.505	16.13	0.61867	Up	0.710492	-	-	GO:0016772//transferase activity, transferring phosphorus-containing groups	GO:0006796//phosphate-containing compound metabolic process	gi|449440558|ref|XP_004138051.1|/0/PREDICTED: SNF1-related protein kinase regulatory subunit gamma-1 [Cucumis sativus]
Csa3G179200	6.17	9.46	0.61657	Up	0.601402	K03363|1|1e-08|58.5|mtr:MTR_7g055590|cell division cycle 20, cofactor of APC complex	-	-	-	gi|449465170|ref|XP_004150301.1|/1.74162e-47/PREDICTED: uncharacterized protein LOC101210054 [Cucumis sativus]
Csa6G366260	20.27	31.01	0.613387	Up	0.786622	K13691|1|4e-135|480|csv:101223124|pathogen-inducible salicylic acid glucosyltransferase [EC:2.4.1.-]	-	-	-	gi|778715379|ref|XP_004144267.2|/2.64353e-134/PREDICTED: UDP-glycosyltransferase 74F1-like [Cucumis sativus]
Csa5G173540	8.855	13.54	0.612664	Up	0.67501	-	-	-	-	gi|700195250|gb|KGN50427.1|/1.19296e-11/hypothetical protein Csa_5G173540 [Cucumis sativus]
Csa1G575040	51.34	78.485	0.612334	Up	0.832096	-	-	-	-	gi|700211092|gb|KGN66188.1|/1.41067e-25/hypothetical protein Csa_1G575040 [Cucumis sativus]
Csa3G346920	18.975	29.005	0.612202	Up	0.780995	-	-	-	-	gi|449466444|ref|XP_004150936.1|/7.72713e-40/PREDICTED: uncharacterized protein LOC101215155 [Cucumis sativus]
Csa5G606550	267.67	409.045	0.611804	Up	0.851984	-	GO:0044424	GO:0005488//binding	GO:0009987//cellular process;GO:0042221//response to chemical;GO:0032502//developmental process;GO:0006950//response to stress	gi|449434740|ref|XP_004135154.1|/1.31692e-55/PREDICTED: uncharacterized protein LOC101213972 [Cucumis sativus]
Csa4G088750	6.465	9.87	0.6104	Up	0.608047	K00451|1|0.0|692|csv:101206356|homogentisate 1,2-dioxygenase [EC:1.13.11.5]	-	GO:0016702//oxidoreductase activity, acting on single donors with incorporation of molecular oxygen, incorporation of two atoms of oxygen;GO:0016702//oxidoreductase activity, acting on single donors with incorporation of molecular oxygen, incorporation of two atoms of oxygen	GO:0006558//L-phenylalanine metabolic process;GO:0006558//L-phenylalanine metabolic process	gi|449438877|ref|XP_004137214.1|/0/PREDICTED: homogentisate 1,2-dioxygenase [Cucumis sativus]
Csa2G418950	17.315	26.43	0.610154	Up	0.773331	K07976|1|1e-141|502|csv:101215243|Rab family, other	-	-	-	gi|449468350|ref|XP_004151884.1|/7.54119e-141/PREDICTED: septum-promoting GTP-binding protein 1 [Cucumis sativus]
Csa7G280850	15.725	23.95	0.606966	Up	0.761714	-	-	GO:0016301//kinase activity	GO:0006796//phosphate-containing compound metabolic process	gi|700189172|gb|KGN44405.1|/3.53356e-139/hypothetical protein Csa_7G280850 [Cucumis sativus]
Csa2G000630	52.905	80.55	0.606481	Up	0.832581	-	-	-	-	gi|700205436|gb|KGN60555.1|/1.53755e-143/hypothetical protein Csa_2G000630 [Cucumis sativus]
Csa2G363020	8.17	12.435	0.605999	Up	0.656286	-	-	GO:0043169//cation binding;GO:0016791//phosphatase activity	-	gi|449469927|ref|XP_004152670.1|/0/PREDICTED: purple acid phosphatase 2 [Cucumis sativus]
CsaUNG033680	32.785	49.885	0.60557	Up	0.815895	-	-	-	-	gi|700195729|gb|KGN50906.1|/2.34132e-07/hypothetical protein Csa_5G321440 [Cucumis sativus]
Csa6G507080	16.24	24.68	0.603791	Up	0.762757	K19366|1|1e-29|128|aly:ARALYDRAFT_656390|spartin	-	-	-	gi|449434140|ref|XP_004134854.1|/1.28486e-42/PREDICTED: uncharacterized protein LOC101220806 [Cucumis sativus]
Csa5G139070	58.51	88.795	0.601795	Up	0.832315	-	-	-	-	gi|778698698|ref|XP_011654590.1|/5.20031e-36/PREDICTED: uncharacterized protein LOC105435419 [Cucumis sativus]
Csa1G478040	10.65	16.155	0.601127	Up	0.702949	K08332|1|4e-13|76.6|pvu:PHAVU_008G189800g|vacuolar protein 8	-	-	-	gi|778661275|ref|XP_004149064.2|/0/PREDICTED: uncharacterized protein LOC101207857 [Cucumis sativus]
Csa6G182140	13.16	19.96	0.600952	Up	0.735472	-	-	-	-	gi|778713774|ref|XP_011657121.1|/4.41984e-123/PREDICTED: BAG family molecular chaperone regulator 4-like [Cucumis sativus]
