# Supplementary material for: Differential Gene Expression Caused by the F and M Loci Provides Insight Into Ethylene-Mediated Female Flower Differentiation in Cucumber
Source: Front Plant Sci. 2018 Aug 14;9:1091. doi: 10.3389/fpls.2018.01091 (PMC6102477; doi:10.3389/fpls.2018.01091)
Supplement: Supplementary file 6 [file Table_4.XLS]

## Sheet: 工作表1
Supplementary Table S4 | The DEGs had similar or opposite expression trend with M
Gene id	Similar trend with M	Gene id	Opposite trend with M
Csa2G060440	Trend 1	Csa1G597190	Trend 4
Csa3G733980	Trend 1	Csa6G087910	Trend 4
Csa3G171730	Trend 1	Csa6G445060	Trend 4
Csa6G022340	Trend 1	Csa2G373500	Trend 4
Csa7G041360	Trend 1	Csa7G320010	Trend 4
Csa1G488750	Trend 1	Csa4G188940	Trend 4
Csa4G028470	Trend 1	Csa7G044280	Trend 4
Csa2G285890	Trend 1	Csa1G045830	Trend 4
Csa3G127770	Trend 1	Csa3G653420	Trend 4
Csa3G135120	Trend 1	Csa1G530120	Trend 4
Csa2G139860	Trend 1	Csa2G421020	Trend 4
Csa3G852470	Trend 1	Csa2G377930	Trend 4
Csa6G452010	Trend 1	Csa2G286470	Trend 4
Csa3G040850	Trend 1	Csa3G239250	Trend 4
Csa5G523090	Trend 1	Csa2G004710	Trend 4
Csa5G190530	Trend 1	Csa5G599860	Trend 4
Csa2G370560	Trend 1	Csa6G223480	Trend 4
Csa7G428990	Trend 1	Csa3G104320	Trend 4
Csa5G633170	Trend 1	Csa5G155570	Trend 4
Csa1G397130	Trend 1	Csa6G446450	Trend 4
Csa3G016920	Trend 1	Csa2G006880	Trend 4
Csa6G338660	Trend 1	Csa5G636620	Trend 4
Csa3G732470	Trend 1	Csa3G734160	Trend 4
Csa2G027440	Trend 1	Csa2G258820	Trend 4
Csa3G101810	Trend 1	Csa7G073700	Trend 4
Csa2G026940	Trend 1	Csa6G363530	Trend 4
Csa7G048120	Trend 1	Csa6G505860	Trend 4
Csa2G023880	Trend 1	Csa2G351750	Trend 4
Csa6G501990	Trend 1	Csa3G169510	Trend 4
Csa2G024440	Trend 1	Csa2G120400	Trend 4
Csa6G516990	Trend 1	Csa1G435760	Trend 4
Csa3G026660	Trend 1	Csa6G152350	Trend 4
Csa2G023940	Trend 1	Csa3G850670	Trend 4
Csa6G518270	Trend 1	Csa4G314420	Trend 4
Csa3G734170	Trend 1	Csa3G807350	Trend 4
Csa3G021150	Trend 1	Csa5G616370	Trend 4
Csa1G278500	Trend 1	Csa4G000860	Trend 4
Csa5G606810	Trend 1	Csa3G175700	Trend 4
Csa1G467100	Trend 1	Csa4G046070	Trend 4
Csa6G421630	Trend 1	Csa3G116840	Trend 4
CsaUNG012530	Trend 1	Csa4G365050	Trend 4
Csa5G606780	Trend 1	Csa6G488320	Trend 4
Csa1G046300	Trend 1	Csa2G292230	Trend 4
Csa6G483450	Trend 1	Csa5G601530	Trend 4
Csa7G046670	Trend 1	Csa4G098710	Trend 4
Csa7G074950	Trend 1	Csa1G062340	Trend 4
Csa7G135930	Trend 1	Csa6G298480	Trend 4
Csa4G376140	Trend 1	Csa3G149960	Trend 4
Csa5G011750	Trend 1	Csa7G407620	Trend 4
CsaUNG026650	Trend 1	Csa1G001360	Trend 4
Csa7G407000	Trend 1	Csa3G185130	Trend 4
Csa2G293350	Trend 1	Csa3G860320	Trend 4
Csa2G023890	Trend 1	Csa5G583370	Trend 4
Csa1G050230	Trend 1	Csa6G423390	Trend 4
Csa3G778270	Trend 1	Csa1G014410	Trend 4
Csa2G422050	Trend 1	Csa5G148500	Trend 4
Csa7G448060	Trend 1	Csa7G428790	Trend 4
Csa7G253810	Trend 1	Csa6G524040	Trend 4
Csa3G825090	Trend 1	Csa1G039900	Trend 4
Csa7G103280	Trend 1	Csa1G063490	Trend 4
Csa7G008460	Trend 1	Csa3G865440	Trend 4
Csa3G002440	Trend 1	Csa6G511860	Trend 4
Csa7G073550	Trend 1	Csa1G575180	Trend 4
Csa2G247590	Trend 1	Csa2G298280	Trend 4
Csa7G290540	Trend 1	Csa1G162100	Trend 4
Csa2G354620	Trend 2	Csa3G179130	Trend 4
Csa3G112250	Trend 2	Csa4G358770	Trend 4
Csa6G490110	Trend 2	Csa3G019920	Trend 4
Csa6G518930	Trend 2	Csa4G630010	Trend 4
Csa2G252080	Trend 2	Csa1G039830	Trend 4
Csa4G639110	Trend 2	Csa1G589710	Trend 4
Csa3G625110	Trend 2	Csa1G022510	Trend 4
Csa3G695850	Trend 2	Csa6G326930	Trend 4
Csa1G573700	Trend 2	Csa3G130350	Trend 4
Csa1G573690	Trend 2	Csa7G270560	Trend 4
Csa1G471470	Trend 2	Csa5G011760	Trend 4
Csa3G902220	Trend 2	Csa5G607450	Trend 4
Csa1G073900	Trend 2	Csa3G302130	Trend 4
Csa5G594470	Trend 2	Csa4G055980	Trend 5
Csa3G180440	Trend 2	Csa5G598090	Trend 5
Csa3G115040	Trend 2	Csa6G367080	Trend 5
Csa3G733290	Trend 2	Csa2G128620	Trend 5
Csa6G517000	Trend 2	Csa5G642710	Trend 5
Csa1G488740	Trend 2	Csa3G114480	Trend 5
Csa6G039540	Trend 2	Csa1G084290	Trend 5
Csa1G572420	Trend 2	Csa4G023020	Trend 5
Csa3G825080	Trend 2	Csa6G505260	Trend 5
Csa2G238860	Trend 2	Csa6G160690	Trend 5
Csa2G370480	Trend 2	Csa4G372080	Trend 5
Csa4G438540	Trend 2	Csa1G073010	Trend 5
Csa1G038340	Trend 2	Csa5G609820	Trend 5
Csa4G004870	Trend 2	Csa7G449440	Trend 5
Csa3G247880	Trend 2	Csa6G493320	Trend 5
Csa5G608570	Trend 2	Csa7G237900	Trend 5
Csa6G503370	Trend 2	Csa4G054810	Trend 5
Csa6G485140	Trend 2	Csa1G173710	Trend 5
Csa5G257700	Trend 2	Csa3G134560	Trend 5
Csa3G047730	Trend 2	Csa6G076850	Trend 5
Csa1G002810	Trend 2	Csa7G201930	Trend 5
Csa1G073050	Trend 2	Csa6G518010	Trend 5
Csa1G569140	Trend 2	Csa6G510970	Trend 5
Csa1G032990	Trend 2	Csa2G353460	Trend 5
Csa7G406990	Trend 2	Csa3G514980	Trend 5
Csa6G091830	Trend 2
CsaUNG024230	Trend 2
Csa2G416830	Trend 2
Csa6G501230	Trend 2
Csa7G433250	Trend 2
Csa6G239680	Trend 2
Csa2G027460	Trend 2
Csa2G190790	Trend 2
Csa3G128920	Trend 2
Csa2G123610	Trend 2
Csa6G010000	Trend 2
Csa7G039790	Trend 2
Csa1G051580	Trend 2
Csa4G006130	Trend 2
Csa4G000800	Trend 3
Csa7G037610	Trend 3
Csa5G292260	Trend 3
Csa5G190540	Trend 3
Csa4G652740	Trend 3
Csa5G333030	Trend 3
CsaUNG031640	Trend 3
Csa1G580750	Trend 3
Csa7G007310	Trend 3
Csa3G379760	Trend 3
Csa2G005960	Trend 3
Csa2G009400	Trend 3
Csa3G141870	Trend 3
Csa3G180390	Trend 3
Csa7G062750	Trend 3
Csa1G589130	Trend 3
Csa4G303100	Trend 3
Csa3G017320	Trend 3
Csa3G175640	Trend 3
CsaUNG008830	Trend 3
Csa4G361860	Trend 3
Csa1G305710	Trend 3
Csa6G452640	Trend 3
CsaUNG028530	Trend 3
CsaUNG026690	Trend 3
Csa1G267240	Trend 3
Csa4G218340	Trend 3
Csa2G416250	Trend 3
Csa6G519450	Trend 3
Csa5G139730	Trend 3
Csa1G049460	Trend 3
Csa1G597690	Trend 3
Csa3G743950	Trend 3
Csa2G408960	Trend 3
Csa2G293360	Trend 3
Csa6G445140	Trend 3
Csa5G168910	Trend 3
Csa3G710770	Trend 3
Csa1G588560	Trend 3
Csa7G432570	Trend 3
Csa4G017200	Trend 3
Csa3G159450	Trend 3
Csa6G152340	Trend 3
Csa3G859730	Trend 3
