# Supplementary material for: Differential Gene Expression Caused by the F and M Loci Provides Insight Into Ethylene-Mediated Female Flower Differentiation in Cucumber
Source: Front Plant Sci. 2018 Aug 14;9:1091. doi: 10.3389/fpls.2018.01091 (PMC6102477; doi:10.3389/fpls.2018.01091)
Supplement: Supplementary file 7 [file Table_5.XLSX]

## Sheet: 工作表1
Supplementary Table S5 | Primers used in this study.
Primer Name	Gene ID	Primer F	Primer R	Experiment
M gene	Csa1M580750.1	TGGGCTTAGCTGAGAATCAAGTGTC	TTTCTTCCATAAAACTTCCCATTGC	qRT-PCR
CsERF31	Csa3M135120.1	ATCGGAACCGTGCAAGTGAAGG	TCTTCGGGCTTTCTTCTCCGATG	qRT-PCR
CsERF6	Csa1M597730.1	CTTATGATTCTGCCGAGAAAGC	ACTCAATAACCGAGGTTGTCAT	qRT-PCR
CsERF37	Csa3M207390.1	CTAGAGTTTGGTTAGGGACGTT	TCATCTTCATTCCCGATTCCAA	qRT-PCR
CsERF57	Csa4M630010.1	ATTTCGACACTACGCGAAAATC	AAAAAGACACGGATCCTCAGAC	qRT-PCR
CsERF68	Csa5M167120.1	ATGACAGAGCTGCTTTTAGGAT	GTTAATGGACAAACGGTAGTCG	qRT-PCR
CsERF99	Csa7M049230.1	CAAGGCTAAAACCAACTTTCCC	GTAGGACTAGGACTTTGGTTGG	qRT-PCR
EFE	Csa6M421630.1	GAGGAGAAGAAGGAAGTGTACC	GCTTCAAATCTTGGCTCCTTAG	qRT-PCR
JAZ8	Csa6M523460.1	AATGGAGGAAAATGGTTTGAGC	GATTTCTTCATGGAAAGTCCCG	qRT-PCR
JAZ1	Csa1M597690.1	GATTCAGCGTTTCTTGGAGAAG	CTCCGAAAAACAGAGCTTTTCA	qRT-PCR
BFT	Csa3M180440.1	GAATACCTTCACTGGATGGTCA	TTGGCTTCAGAGAAGTGTCTAG	qRT-PCR
AP1	Csa1M051580.1	TGGAGGCAAGATTAAGACACTT	GCTCTGCTATGATACGTCTCTT	qRT-PCR
SUP	Csa3M141870.1	TCCTCCATAACCCTAACCCTAA	GACAACTTCAAATCCGAAGCTT	qRT-PCR
CRC	Csa5M606780.1	AATTAGGACAGTGGAAGATGGG	AACGAACAAAGATTCATCCACG	qRT-PCR
CAG2	Csa1M467100.1	ATCAGTTAAAGATTTGAAAAGCC	ACAAGTTGAAGAGAGATAGGGTG	qRT-PCR
CsPI	Csa4M358770.1	CAGCCCTTCTACACCTTTG	GCTTCTTCGAGAGCCATTAACTCC	qRT-PCR
CsAP3	Csa3M865440.1	GTTCTCAGGTGCTGCCCATC	TCTGAAGGAGGAGGGTGATG	qRT-PCR
CsWUS	Csa6M505860.1	ATTCCACTTCTCCTATTACTACCTC	GAACACTCTCTAAAACTGTTCTCAA	qRT-PCR
CsETR1	Csa2M070880.1	GAGACTGAACTTACACCAGAGCA	TTTTACAGCATTACCCACAACAT	qRT-PCR
CsActin	Csa6M484600.1	TCGTGCTGGATTCTGGTG	GGCAGTGGTGGTGAACAT	qRT-PCR
proM 2kb		GTCGACGGTATCGATAAGCTTTGTTGCTAATGATGGGAAAATTATG	CGCTCTAGAACTAGTGGATCCTGATGTTTGTTCTTTTTTCCTTGAG	D-LUC
proM 1kb		GTCGACGGTATCGATAAGCTTGTTGCATTAAGCATATATCACCTATTCG	CGCTCTAGAACTAGTGGATCCTGATGTTTGTTCTTTTTTCCTTGAG	D-LUC
pHB-CsERF31		CTCTCTCTCAAGCTTGGATCCATGGATTATTCTGCATTCATCTCCC	TCTAGAGGTCAATTCGAGCTCTTAGAAAGAACAAGAAGGGCTATCAC	D-LUC
pLacZ-NEREbox		AATTCACCCAATTCAAAATATACCCAATTCAAAATATACCCAATTCAAAATATC	TCGAGATATTTTGAATTGGGTATATTTTGAATTGGGTATATTTTGAATTGGGTG	Y1H
pLacZ-DEREbox		AATTCTAGGAATTCAAATAATTAGGAATTCAAATAATTAGGAATTCAAATAATC	TCGAGATTATTTGAATTCCTAATTATTTGAATTCCTAATTATTTGAATTCCTAG	Y1H
pB42AD-CsERF31		GATTATGCCTCTCCCGAATTCATGGATTATTCTGCATTCATCTCCC	AGAAGTCCAAAGCTTCTCGAGTTAGAAAGAACAAGAAGGGCTATCAC	Y1H
